# Supplementary material for: Air speed and velocity measurements in a room with a sidewall jet
Source: Data Brief. 2015 Aug 6;5:213–7. doi: 10.1016/j.dib.2015.07.035 (PMC4589826; doi:10.1016/j.dib.2015.07.035)
Supplement: Supplementary file 1 — Supplementary material [file mmc1.xlsx]

## Sheet: Pitot tube
	The results of Pitot Tube air velocity measurement at the nozzle outlet, x=12.5 mm, x/de=0.094										Prototype dimensions 144×96 mm, de=132.7 mm, 1:5 scale model dimensions 28.8×19,2 mm
	No	z m	y' m	Ūx m/s	weighing factor, f	f∙Ūx	Uo m/s
	1	-0.06875	0.04375	4.377	0.00893977	0.0391294	5.16022
	2	-0.05625	0.04375	5.214	0.00893977	0.0466119
	3	-0.04375	0.04375	5.191	0.00893977	0.0464063																		Ao=	0.013824
	4	-0.03125	0.04375	5.211	0.00893977	0.0465851							-0.072	0.048
	5	-0.01875	0.04375	5.202	0.00893977	0.0465047							-0.072	-0.048										Calculation of weighing factors, f
	6	-0.00625	0.04375	5.18	0.00893977	0.046308							0.072	-0.048										36	0.004449	0.00893977	0.321832
	7	0.00625	0.04375	5.195	0.00893977	0.0464421							0.072	0.048										60	0.009375	0.0113028	0.678168
	8	0.01875	0.04375	5.126	0.00893977	0.0458252							-0.072	0.048										Ao=	0.013824		1
	9	0.03125	0.04375	5.132	0.00893977	0.0458789
	10	0.04375	0.04375	5.087	0.00893977	0.0454766
	11	0.05625	0.04375	5.132	0.00893977	0.0458789
	12	0.06875	0.04375	5.011	0.00893977	0.0447972
	13	-0.06875	0.03125	5.186	0.00893977	0.0463616													Measurement at the distance of 2.5 mm in the 1:5 scale model using Pitot tube 2 mm in diameter
	14	-0.05625	0.03125	5.177	0.0113028	0.0585146
	15	-0.04375	0.03125	5.178	0.0113028	0.0585259
	16	-0.03125	0.03125	5.176	0.0113028	0.0585033
	17	-0.01875	0.03125	5.172	0.0113028	0.0584581
	18	-0.00625	0.03125	5.172	0.0113028	0.0584581
	19	0.00625	0.03125	5.174	0.0113028	0.0584807
	20	0.01875	0.03125	5.174	0.0113028	0.0584807
	21	0.03125	0.03125	5.179	0.0113028	0.0585372
	22	0.04375	0.03125	5.181	0.0113028	0.0585598
	23	0.05625	0.03125	5.181	0.0113028	0.0585598
	24	0.06875	0.03125	5.197	0.00893977	0.04646					Location of the measurement points
	25	-0.06875	0.01875	5.178	0.00893977	0.0462901
	26	-0.05625	0.01875	5.178	0.0113028	0.0585259
	27	-0.04375	0.01875	5.174	0.0113028	0.0584807
	28	-0.03125	0.01875	5.177	0.0113028	0.0585146				Static pressure at the nozzle inlet = 397.6 Pa, air temperature = 18.7 oC, barometric pressure = 983 hPa, relative humidity = 37% → air density = 1.17 kg/m3
	29	-0.01875	0.01875	5.176	0.0113028	0.0585033
	30	-0.00625	0.01875	5.168	0.0113028	0.0584129
	31	0.00625	0.01875	5.171	0.0113028	0.0584468
	32	0.01875	0.01875	5.179	0.0113028	0.0585372
	33	0.03125	0.01875	5.172	0.0113028	0.0584581
	34	0.04375	0.01875	5.178	0.0113028	0.0585259
	35	0.05625	0.01875	5.169	0.0113028	0.0584242
	36	0.06875	0.01875	5.191	0.00893977	0.0464063
	37	-0.06875	0.00625	5.176	0.00893977	0.0462722
	38	-0.05625	0.00625	5.169	0.0113028	0.0584242
	39	-0.04375	0.00625	5.177	0.0113028	0.0585146
	40	-0.03125	0.00625	5.184	0.0113028	0.0585938
	41	-0.01875	0.00625	5.167	0.0113028	0.0584016
	42	-0.00625	0.00625	5.174	0.0113028	0.0584807
	43	0.00625	0.00625	5.172	0.0113028	0.0584581
	44	0.01875	0.00625	5.176	0.0113028	0.0585033
	45	0.03125	0.00625	5.18	0.0113028	0.0585485
	46	0.04375	0.00625	5.178	0.0113028	0.0585259
	47	0.05625	0.00625	5.179	0.0113028	0.0585372
	48	0.06875	0.00625	5.187	0.00893977	0.0463706
	49	-0.06875	-0.00625	5.18	0.00893977	0.046308
	50	-0.05625	-0.00625	5.172	0.0113028	0.0584581
	51	-0.04375	-0.00625	5.178	0.0113028	0.0585259
	52	-0.03125	-0.00625	5.174	0.0113028	0.0584807
	53	-0.01875	-0.00625	5.165	0.0113028	0.058379
	54	-0.00625	-0.00625	5.176	0.0113028	0.0585033
	55	0.00625	-0.00625	5.169	0.0113028	0.0584242
	56	0.01875	-0.00625	5.176	0.0113028	0.0585033
	57	0.03125	-0.00625	5.178	0.0113028	0.0585259
	58	0.04375	-0.00625	5.185	0.0113028	0.0586051
	59	0.05625	-0.00625	5.174	0.0113028	0.0584807
	60	0.06875	-0.00625	5.199	0.00893977	0.0464778
	61	-0.06875	-0.01875	5.196	0.00893977	0.046451
	62	-0.05625	-0.01875	5.172	0.0113028	0.0584581
	63	-0.04375	-0.01875	5.173	0.0113028	0.0584694
	64	-0.03125	-0.01875	5.178	0.0113028	0.0585259
	65	-0.01875	-0.01875	5.161	0.0113028	0.0583338
	66	-0.00625	-0.01875	5.18	0.0113028	0.0585485
	67	0.00625	-0.01875	5.175	0.0113028	0.058492
	68	0.01875	-0.01875	5.183	0.0113028	0.0585824
	69	0.03125	-0.01875	5.151	0.0113028	0.0582208
	70	0.04375	-0.01875	5.178	0.0113028	0.0585259
	71	0.05625	-0.01875	5.177	0.0113028	0.0585146
	72	0.06875	-0.01875	5.188	0.00893977	0.0463795
	73	-0.06875	-0.03125	5.195	0.00893977	0.0464421
	74	-0.05625	-0.03125	5.174	0.0113028	0.0584807
	75	-0.04375	-0.03125	5.17	0.0113028	0.0584355
	76	-0.03125	-0.03125	5.182	0.0113028	0.0585711
	77	-0.01875	-0.03125	5.178	0.0113028	0.0585259
	78	-0.00625	-0.03125	5.184	0.0113028	0.0585938
	79	0.00625	-0.03125	5.172	0.0113028	0.0584581
	80	0.01875	-0.03125	5.177	0.0113028	0.0585146
	81	0.03125	-0.03125	5.183	0.0113028	0.0585824
	82	0.04375	-0.03125	5.21	0.0113028	0.0588876
	83	0.05625	-0.03125	5.188	0.0113028	0.058639
	84	0.06875	-0.03125	5.187	0.00893977	0.0463706
	85	-0.06875	-0.04375	4.791	0.00893977	0.0428304
	86	-0.05625	-0.04375	4.895	0.00893977	0.0437602
	87	-0.04375	-0.04375	5.113	0.00893977	0.045709
	88	-0.03125	-0.04375	5.099	0.00893977	0.0455839
	89	-0.01875	-0.04375	5.205	0.00893977	0.0465315
	90	-0.00625	-0.04375	5.087	0.00893977	0.0454766
	91	0.00625	-0.04375	5.21	0.00893977	0.0465762
	92	0.01875	-0.04375	5.195	0.00893977	0.0464421
	93	0.03125	-0.04375	5.2	0.00893977	0.0464868
	94	0.04375	-0.04375	5.199	0.00893977	0.0464778
	95	0.05625	-0.04375	5.21	0.00893977	0.0465762
	96	0.06875	-0.04375	5.055	0.00893977	0.0451905
					1

## Sheet: LDA 1.1De
						The results of LDA measurements of axial and lateral velocity components at the distance x=0.145 m (1.1∙De) from the rectangular nozzle inlet, a×b=0.144×0.096 m
								Ūxo=	5.16386	m/s
								u*xo=	0.180555	m/s	ko=	0.0663373	(m/s)2				− core region
								u*zo=	0.22369	m/s	Tuo=	0.0407248	-
	Mean velocity axial component
	Ūx, m/s		z, m
			-0.105	-0.095	-0.085	-0.075	-0.065	-0.055	-0.045	-0.035	-0.025	-0.015	-0.005	0.005	0.015	0.025	0.035	0.045	0.055	0.065	0.075	0.085	0.095	0.105
	y, m	-0.092	-0.0987	-0.3425	-0.1307	0.0218	0.0461	0	-0.152	0	-0.13	0	-0.1939	-0.0529	-0.0885	0.0029	-0.1086	-0.1077	-0.0545	-0.0718	-0.0381	-0.0552	-0.0857	-0.0528
		-0.082	0	-0.434	-0.1977	-0.0867	0.0461	-0.2892	-0.152	-0.0987	0.1833	-0.155	-0.1548	0	-0.1266	-0.0425	0.0032	0.0223	-0.0681	-0.031	-0.0369	-0.0707	-0.0805	-0.0564
		-0.072	-0.0316	0.0437	-0.0863	-0.1507	-0.2353	-0.3425	-0.0977	0.2394	0.434	0.0142	0.9062	0.5988	0.8692	0.4195	0.3288	0.2291	0.0858	-0.0312	-0.0579	0.0095	-0.0455	0.0106
		-0.062	-0.0529	-0.1278	0.0305	0.183	0.1621	0.4256	0.5488	0.4983	1.334	1.2606	0.9722	0.8671	1.0938	1.5144	0.9868	0.5527	0.744	0.3283	0.1769	0.0218	-0.056	-0.0404
		-0.052	0.003	-0.0171	0.1078	0.5281	1.2078	1.8691	2.0616	2.1568	2.6095	1.8001	2.3298	2.333	2.8021	3.5131	3.1078	3.3163	2.5505	1.1175	0.3962	0.0864	0.0297	0.0119
		-0.042	-0.0388	-0.1853	1.3979	1.1797	2.795	2.7743	3.854	4.4418	4.1421	4.3126	4.4493	3.8684	4.5743	4.7883	4.7443	4.7401	4.6419	3.3962	1.1133	0.4234	0.0281	0.0308
		-0.032	-0.085	0.4853	1.3063	3.1138	4.1282	4.9523	5.2241	5.1853	5.1954	5.0241	5.1823	5.0489	5.2323	5.1575	5.1065	5.1013	5.1036	4.7089	2.622	0.9228	0.0938	0.0074
		-0.022	0.0995	0.3064	2.0941	3.4162	5.0046	5.0986	5.1863	5.2012	5.1662	5.1361	5.1784	5.1887	5.1885	5.1686	5.1798	5.1725	5.1528	4.9148	3.4062	0.7492	0.1497	0.041
		-0.012	-0.1902	0.9399	2.5567	4.213	5.0601	5.1867	5.1756	5.1997	5.1831	5.1818	5.1564	5.1807	5.1783	5.154	5.1526	5.1682	5.1365	4.9124	3.7671	1.7895	0.4298	0.0156
		-0.002	-0.0811	1.6777	2.8225	4.7327	5.1475	5.1592	5.1623	5.1808	5.1896	5.181	5.1297	5.1386	5.1535	5.146	5.1726	5.1597	5.1485	4.9269	3.8737	1.934	0.4925	0.0556
		0.008	0.2275	1.2619	2.2056	4.3028	5.0903	5.1772	5.1768	5.1536	5.1594	5.1126	5.1306	5.1761	5.1865	5.1683	5.1521	5.1569	5.159	4.7747	3.6364	1.8334	0.774	0.1066
		0.018	-0.0268	0.3325	2.0447	3.5972	4.8633	5.1758	5.1978	5.2097	5.2105	5.1874	5.1746	5.1689	5.1889	5.2047	5.2007	5.1429	5.1621	4.8785	3.9006	1.7443	0.6211	0.0909
		0.028	-0.0975	0.3198	0.7834	2.0294	4.4419	5.1756	5.182	5.109	5.2012	5.1745	5.1718	5.1777	5.1821	5.177	5.2225	5.1946	5.1567	4.6098	1.9811	0.7914	0.4022	0.0826
		0.038	0.0728	-0.0227	0.4926	1.53	2.6594	3.922	4.6807	4.3476	4.7051	3.6877	4.7279	5.0345	4.8516	4.7833	5.091	4.9015	4.9021	4.5464	1.993	0.7054	0.2186	0.0417
		0.048	-0.0427	0.0565	0.0164	0.7378	1.7959	1.6021	2.8261	2.8408	3.2756	2.0173	2.4551	4.1378	2.8148	2.9869	4.1822	3.9006	3.1848	2.2507	1.4256	0.7568	0.1061	0.084
		0.058	0.0595	-0.1875	-0.0464	0.1997	1.1742	1.2009	1.2749	0.664	1.1376	1.4706	1.4528	1.8503	1.2834	1.0475	2.3898	1.7124	0.8918	0.6095	0.5664	0.343	0.1509	0.1047
		0.068	0.0351	0.0532	0.0446	0.0413	0.0618	0.1145	0.2643	0.3148	0.5292	0.2833	0.314	0.5596	0.5257	0.4495	1.0642	0.5608	0.5802	0.3978	0.1224	0.0855	0.0678	0.0671
		0.078	-0.136	-0.0166	0.0222	0.0384	0.037	0.0663	0.0419	0.0599	0.1389	0.0461	0.0936	0.1781	0.1557	0.1606	0.2471	0.1436	0.1715	0.1369	0.0964	0.0446	0.06	0.0579
		0.088	0.088	0.0677	0.05	0.0728	0.0449	-0.0193	-0.0048	0.0625	-0.0268	0.1056	0.0154	0.1436	0.1642	-0.1074	0.0163	-0.2527	0.0394	0.0574	0.0636	0.0465	0.0189	-0.0031
	Mean velocity lateral component
	Ūz, m/s		z, m
			-0.105	-0.095	-0.085	-0.075	-0.065	-0.055	-0.045	-0.035	-0.025	-0.015	-0.005	0.005	0.015	0.025	0.035	0.045	0.055	0.065	0.075	0.085	0.095	0.105
	y, m	-0.092	0.1163	0.1702	0.114	0.1783	0.1385	0.2188	0.269	-0.1066	-0.0262	0.2457	-0.057	-0.1594	0.1897	-0.5252	0.3769	-0.0241	-0.0282	-0.1631	0.1993	-0.3272	-0.1033	-0.1803
		-0.082	-0.0903	-0.0265	-0.1036	-0.2702	-0.2554	-0.2378	-0.1875	-0.0093	-0.0712	0.0367	-0.0031	0.0996	0.0955	0.1934	0.1941	0.0783	0.1287	0.14	0.1864	0.1187	0.1414	0.1761
		-0.072	0.1636	0.145	0.1467	0.175	0.1251	0.2268	0.1412	0.0897	-0.0289	0.1734	-0.1808	0.2495	0.0521	0.0469	-0.363	-0.1704	-0.138	-0.3187	-0.3524	-0.3317	-0.1704	-0.0846
		-0.062	-0.2926	-0.1007	-0.061	0.0362	0.2508	0.0937	-0.1525	-0.4286	-0.1388	-0.021	-0.1227	0.1324	-0.023	0.0962	0.2022	0.0947	0.0721	-0.0335	0.0792	0.1087	0.179	0.1582
		-0.052	0.1795	0.2415	0.2145	0.1359	-0.1164	0.084	0.2348	-0.0441	-0.0001	0.0355	-0.1443	-0.0317	-0.068	-0.3962	0.0884	-0.0999	-0.1856	-0.2697	-0.1823	-0.2668	-0.2562	-0.21
		-0.042	-0.0724	-0.2125	-0.36	0.3438	-0.3404	-0.1534	0.1698	0.0543	-0.1327	0.1407	-0.042	-0.0121	-0.0187	-0.0072	-0.0972	-0.0989	-0.1088	-0.2964	-0.0794	-0.076	0.1621	0.1823
		-0.032	0.1729	0.2129	0.2191	-0.114	0.2316	-0.1409	0.045	-0.0211	0.0033	-0.1273	-0.0491	-0.0158	-0.175	0.1423	-0.0095	-0.1179	-0.0336	0.1552	0.0895	-0.409	-0.2387	-0.25
		-0.022	-0.5103	-0.5883	0.0523	0.4925	-0.0118	-0.1964	0.0047	-0.0784	-0.0994	-0.0058	-0.0344	0.0259	-0.0694	0.0006	-0.0288	0.0398	-0.0051	-0.0909	-0.3524	-0.2303	0.0256	0.0978
		-0.012	0.138	0.1218	-0.1144	-0.1082	-0.2282	-0.0005	-0.0952	-0.0768	-0.011	-0.0166	-0.0389	-0.0702	-0.0802	0.0657	-0.0531	-0.1007	-0.0751	0.0903	0.0367	0.1294	0.1567	0.0833
		-0.002	0.228	0.0906	0.1593	0.3401	0.2641	0.0455	0.1524	0.1617	-0.0652	-0.0163	-0.0149	-0.0558	-0.0356	-0.0491	-0.1169	-0.0228	-0.122	-0.171	-0.3875	-0.2368	0.0052	0.1263
		0.008	0.1535	0.193	-0.1177	-0.0448	-0.2552	-0.1523	-0.0634	-0.0278	-0.035	0.0463	-0.1082	-0.0785	-0.1003	-0.0784	-0.0574	-0.0646	-0.0155	-0.0006	0.0761	0.1894	0.3829	-0.2036
		0.018	-0.4233	-0.2104	0.1752	-0.0089	0.0191	0.1004	-0.1269	-0.1389	-0.1617	-0.0303	-0.1003	-0.0073	0.0978	-0.0395	0.0204	0.0491	0.0851	-0.2137	-0.3013	0.1112	0.0464	0.15
		0.028	0.1668	0.1552	0.1095	0.0894	0.0625	-0.2054	-0.1467	-0.076	-0.0702	-0.0754	-0.0375	-0.0516	-0.0388	0.0838	-0.0436	0.0118	0.116	0.099	0.0251	0.1235	-0.352	0.4101
		0.038	-0.3302	-0.1672	-0.3347	-0.1386	-0.1699	-0.1418	0.2597	-0.4314	0.4162	-0.0116	-0.1797	-0.0123	0.0377	0.0265	-0.0851	0.0156	-0.1024	-0.1243	0.0511	-0.0198	0.0294	0.0532
		0.048	0.0423	0.1147	0.1774	0.0851	-0.264	0.2367	0.029	0.3199	-0.0082	-0.0431	-0.0853	-0.27	-0.1159	-0.2611	-0.1792	0.2513	-0.3091	-0.5302	0.0562	-0.3097	-0.1103	-0.2821
		0.058	-0.1585	-0.1614	-0.0618	-0.1464	0.8727	-0.0717	-0.4337	-0.0567	-0.9825	-0.1157	-0.075	0.1837	0.1451	-0.1098	0.1617	-0.088	-0.0706	-0.1533	-0.2241	0.1899	0.0412	-0.0445
		0.068	0.0698	0.0316	-0.0142	-0.0843	-0.0451	-0.2529	-0.0417	-0.1107	0.1313	0.0371	0.239	-0.1302	-0.0573	0.3466	0.1897	0.0247	-0.0515	-0.1889	-0.0386	-0.4043	-0.2911	0.1991
		0.078	0	-0.0506	0.3353	-0.0221	-0.1452	0.2916	-0.0506	0.2407	-0.0464	0.2984	-0.1124	0	-0.1546	0.0546	-0.0029	-0.0701	-0.0901	-0.1337	-0.0441	0.0418	-0.0175	0.0808
		0.088	0.0235	0.0861	0.1072	-0.0592	0.0177	-0.036	-0.221	0.0247	0.2844	0.0969	0.1331	0.0441	0.0433	0	0.2107	0	-0.1452	0	-0.7495	-0.301	-0.004	-0.0942
	Standard deviation of axial velocity component fluctuations
	u*x m/s		z, m
			-0.105	-0.095	-0.085	-0.075	-0.065	-0.055	-0.045	-0.035	-0.025	-0.015	-0.005	0.005	0.015	0.025	0.035	0.045	0.055	0.065	0.075	0.085	0.095	0.105
	y, m	-0.092	0.0862	0.102	0.1099	0.1122	0.1735	0.1523	0.214	0.2128	0.1725	0.1251	0.1723	0.0206	0.0903	0.1189	0.3206	0.1678	0.0469	0.1579	0.072	0.0267	0.3078	0.0887
		-0.082	0.1483	0.1077	0.1256	0.0891	0.1348	0.1071	0.1187	0.2113	0.7087	0.1846	0.2141	0.3772	0.1977	0.2328	0.2848	0.2627	0.217	0.2076	0.1813	0.1198	0.094	0.0887
		-0.072	0.0989	0.0899	0.1361	0.2302	0.2037	0.4309	0.3319	0.3102	0.7059	0.3832	0.344	0.1739	0.517	0.1728	0.2653	0.3972	0.2468	0.1936	0.1448	0.1527	0.1428	0.1084
		-0.062	0.0231	0.2779	0.016	0.1346	0.7273	0.8777	0.6546	0.4104	0.4244	0.4729	0.8897	0.8777	0.7343	0.8126	1.1401	1.0435	0.597	0.5234	0.4701	0.3546	0.1621	0.1063
		-0.052	0.0969	0.0967	0.241	0.6646	0.9593	1.3649	1.137	0.7967	0.8642	1.0212	0.8272	0.7513	1.3499	0.8489	0.8813	1.0436	1.0225	0.819	0.9577	0.4411	0.1283	0.1211
		-0.042	0.2248	0.1288	0.4786	1.0057	1.1946	1.0522	0.5787	0.774	0.5872	1.1054	0.6701	0.4285	0.561	0.6414	0.3923	0.4212	0.5331	0.7106	1.4285	0.5489	0.3338	0.1489
		-0.032	0.1186	0.1673	0.37	0.5872	1.3803	0.795	0.3535	0.2391	0.2437	0.2596	0.248	0.2961	0.3657	0.3805	0.2536	0.2759	0.2782	0.4154	0.6067	0.9631	0.5841	0.5635
		-0.022	0.0594	0.2021	0.9284	0.9185	0.5241	0.2997	0.2825	0.1797	0.2174	0.0905	0.1832	0.1755	0.1716	0.1831	0.1834	0.194	0.2709	0.4498	0.9685	1.0966	0.5258	0.2315
		-0.012	0.1477	0.3243	0.5334	0.7947	0.8207	0.4973	0.2695	0.1897	0.1694	0.201	0.1809	0.1618	0.1589	0.2095	0.1596	0.1536	0.2047	0.1749	0.3115	0.5295	1.1002	0.6645
		-0.002	0.2126	0.5433	0.8772	0.4555	0.2699	0.1428	0.1926	0.1873	0.1644	0.1667	0.1694	0.1814	0.1675	0.1578	0.1656	0.1822	0.2588	0.4146	0.8806	1.0147	0.556	0.2248
		0.008	0.1236	0.179	0.5079	0.8915	0.7983	0.4921	0.2624	0.1818	0.177	0.1758	0.1936	0.1871	0.136	0.1559	0.159	0.192	0.1519	0.2369	0.3211	0.9099	0.9662	0.7743
		0.018	0	0.3401	0.7691	1.181	0.3528	0.2078	0.1959	0.174	0.2035	0.2069	0.2098	0.2327	0.2202	0.2155	0.2181	0.2301	0.2831	0.4957	1.2118	0.701	0.3113	0.169
		0.028	0.0907	0.1094	0.2321	0.8729	1.2568	0.679	0.4218	0.3616	0.329	0.3595	0.3835	0.4407	0.3743	0.3488	0.3775	0.279	0.289	0.6443	0.9668	1.083	0.8814	0.2438
		0.038	0.1041	0.3178	0.5538	0.6198	0.6924	0.754	0.5032	0.7594	0.5276	0.646	0.895	1.5215	0.5891	0.4817	0.4809	0.5833	0.595	1.1949	0.8779	0.4775	0.1727	0.1306
		0.048	0.0779	0.0952	0.1148	0.2785	0.6926	0.9728	1.3159	1.1022	1.1249	0.8655	1.1581	0.5817	0.8642	0.8472	0.9791	0.8358	1.3379	1.383	0.6243	0.476	0.2571	0.1259
		0.058	0.0799	0.0631	0.086	0.2216	0.1994	0.0427	0.4524	0.5123	0	0.3333	1.1018	0.587	0.573	0.8678	0.7034	0.5529	0.7675	0.4591	0.2609	0.1764	0.1707	0.1081
		0.068	0.1197	0.0957	0.2067	0.1065	0.1967	0.1621	0.3087	0.2719	0.3826	0.6261	0.6953	0.6873	0.3335	0.1402	0	0.2696	0.0701	0	0.1976	0.0699	0.1313	0.1804
		0.078	0	0	0	0.0719	0	0	0	0	0.2169	0.2079	0.0826	0	0.1586	0.1697	0.2289	0.2694	0.184	0.1172	0.1249	0.1251	0.0959	0.0825
		0.088	0.1045	0.1276	0.1044	0.1028	0.1739	0.0887	0.0942	0.0656	0.1267	0.0926	0.1144	0	0.0302	0	0.1019	0	0	0	0	0.3248	0.0261	0
	Standard deviation of lateral velocity component fluctuations
	u*z m/s		z, m
			-0.105	-0.095	-0.085	-0.075	-0.065	-0.055	-0.045	-0.035	-0.025	-0.015	-0.005	0.005	0.015	0.025	0.035	0.045	0.055	0.065	0.075	0.085	0.095	0.105
	y, m	-0.092	0.1386	0.3298	0.2081	0.1863	0.1697	0.1922	0.2372	0.1588	0.3369	0.1666	0.2996	0.0955	0.0488	0.3326	0.2162	0.1992	0.2387	0.1593	0.2379	0.3713	0.1492	0.0579
		-0.082	0.2374	1.2397	0.1387	0.2372	0.195	0.2087	0.1875	0.2766	0.2307	0.2478	0.2805	0.4	0.239	0.2546	0.3682	0.2965	0.4033	0.3112	0.2074	0.1807	0.1634	0.1133
		-0.072	0.1398	0.1496	0.1904	0.2741	0.298	0.3712	0.4778	0.3627	0.6919	0.6105	0.3985	0.3674	1.0501	0.2103	0.4564	0.2675	0.9882	0.6078	0.2953	0.1315	0.1683	0.2574
		-0.062	0.0599	0.2728	0.0815	0.1783	0.45	0.5729	0.6037	0.5486	0.6262	0.4112	0.6677	0.8019	0.5933	0.6602	0.6596	0.7224	0.5862	0.4508	0.4455	0.3189	0.2201	0.1291
		-0.052	0.1696	0.1419	0.2875	0.3999	0.7251	0.8174	0.7916	0.7922	0.6719	0.8476	0.6867	0.7019	0.6606	0.4507	0.7984	0.6477	0.7009	0.7731	0.4779	0.4844	0.4329	0.1693
		-0.042	0.0218	0.198	0.4885	0.6349	0.8398	0.5623	0.6775	0.4392	0.5822	1.5057	0.4224	0.3108	0.4948	0.5815	0.4253	0.5058	0.5756	0.6874	0.7381	0.5232	0.2882	0.1855
		-0.032	0.1137	0.189	0.3076	0.5054	0.6709	0.6539	0.3527	0.2856	0.3858	0.2694	0.2536	0.2539	0.2846	0.2775	0.2856	0.3281	0.373	1.2791	1.4246	0.7324	0.5186	0.2587
		-0.022	0.3994	0.2437	0.6896	0.5097	0.4018	0.2323	0.2563	0.2831	0.1894	0.221	0.1813	0.2577	0.213	0.231	0.2024	0.2518	0.307	0.5603	0.7022	0.6528	0.4792	0.2709
		-0.012	0.168	0.3205	0.4709	0.5359	0.661	0.6044	0.3088	0.2195	0.2487	0.2277	0.2009	0.1073	0.1858	0.2236	0.1596	0.5362	0.2544	0.2264	0.3304	0.6655	0.8515	0.6607
		-0.002	0.3222	0.6354	0.9872	0.6873	0.2641	0.1851	1.4616	0.3401	0.2268	0.2551	0.2533	0.1886	0.2461	0.2221	0.2038	0.5371	0.3108	0.5056	0.61	0.6783	0.4931	0.2675
		0.008	0.1583	0.2085	0.3867	0.7129	0.8275	0.457	0.7777	0.2472	0.2281	0.2617	0.1747	0.2133	0.2829	0.1841	0.2092	0.2128	0.201	0.1691	0.4642	0.6687	0.7434	0.3199
		0.018	0	0.4838	0.8752	0.7454	0.3504	0.336	0.2109	0.242	0.1884	0.2629	0.2285	0.289	0.1996	0.225	0.2231	0.2403	0.2859	0.5247	0.8705	0.5758	0.3567	0.1983
		0.028	0.9146	0.1388	0.3708	0.518	0.9225	0.6454	0.3886	0.3556	0.2918	0.3003	0.35555	0.2521	0.2075	0.3279	0.4322	0.2558	0.3579	0.6738	0.2856	0.6066	0.4186	0.4062
		0.038	0.1957	0.1641	0.0162	0.3835	0.3961	0.832	0.4039	0.692	0.5116	0.6475	0.595	0.5591	0.5181	0.5595	0.62	0.6307	0.7405	0.7446	0.8529	0.5299	0.2657	0.1921
		0.048	0.1876	0.1618	0.2242	0.3527	0.5408	0.7819	0.8306	0.8788	0.8199	0.7203	0.7738	0.9766	0.7704	0.6082	0.5976	0.6307	0.4694	0.4837	0.5969	0.4302	0.3496	0.2407
		0.058	0.2074	0.0721	0.1543	0.1108	3.2624	0.43	0.1483	0.3906	0	0.2166	0.5417	0.3061	0.6375	0.7665	0.649	0.612	0.6351	0.3987	0.3359	0.288	0.1642	0.2055
		0.068	0.2553	0.1581	0.2831	0.4064	0.2542	0.2359	0.3599	0.2376	0.3031	0.3322	0.4008	0.1724	0.276	0.444	0	0.1193	0.2996	0	0.1117	0.2428	0.1899	0.194
		0.078	0	0	0	0.189	0	0	0	0	0.0625	0.1667	0.0334	0	0.1515	0.268	0.2737	0.2672	0.2145	0.1981	0.1816	0.171	0.1867	0.1971
		0.088	0.1489	0.2013	0.1793	0.2573	0.4852	0.1375	0.2373	0.2797	0.4745	0.1585	0.1977	0.051	0.0063	0	0.1261	0	0	0	0	0.2242	0.127	0

## Sheet: axial vel approx
						The approximation of LDA measurements results of mean axial velocity component at the distance x=0.145 m (1.1∙De) from the inlet rectangular nozzle a×b=0.144×0.096 m
								Uxo=	5.16386	m/s
				cz=	0.052													cy=	0.0805
				sz=	0.0102													sy=	0.0102
	z	|y'|	Ux	approximation											y	|z|	Ux	approximation
	-0.035	0.002	5.1808	0	5.16386										-0.022	0.005	5.1784	0	5.16386
		0.008	5.1536	0.002	5.16386											0.005	5.1887	0.002	5.16386
		0.012	5.1997	0.004	5.16385											0.015	5.1361	0.004	5.16386
		0.018	5.2097	0.006	5.16384											0.015	5.1885	0.006	5.16386
		0.022	5.2012	0.008	5.16382											0.025	5.1662	0.008	5.16386
		0.028	5.109	0.01	5.16376											0.025	5.1686	0.01	5.16386
		0.032	5.1853	0.012	5.16363											0.035	5.2012	0.012	5.16386
		0.038	4.3476	0.014	5.16336											0.035	5.1798	0.014	5.16386
		0.042	4.4418	0.016	5.16278											0.045	5.1863	0.016	5.16386
		0.048	2.8408	0.018	5.16164											0.045	5.1725	0.018	5.16386
		0.052	2.1568	0.02	5.15946											0.055	5.0986	0.02	5.16386
		0.058	0.664	0.022	5.15542											0.055	5.1528	0.022	5.16386
		0.062	0.4983	0.024	5.14824											0.065	5.0046	0.024	5.16386
		0.068	0.3148	0.026	5.13597											0.065	4.9148	0.026	5.16386
		0.072	0.2394	0.028	5.11577											0.075	3.4162	0.028	5.16386
		0.078	0.0599	0.03	5.08378											0.075	3.4062	0.03	5.16386
		0.082	-0.0987	0.032	5.03501											0.085	2.0941	0.032	5.16385
		0.088	0.0625	0.034	4.96347											0.085	0.7492	0.034	5.16385
		0.092	0	0.036	4.86246											0.095	0.3064	0.036	5.16383
	-0.025	0.002	5.1896	0.038	4.72521											0.095	0.1497	0.038	5.16378
		0.008	5.1594	0.04	4.54573											0.105	0.0995	0.04	5.16367
		0.012	5.1831	0.042	4.31985											0.105	0.041	0.042	5.16345
		0.018	5.2105	0.044	4.04626										-0.012	0.005	5.1564	0.044	5.16297
		0.022	5.1662	0.046	3.72734											0.005	5.1807	0.046	5.162
		0.028	5.2012	0.048	3.36957											0.015	5.1818	0.048	5.16014
		0.032	5.1954	0.05	2.98329											0.015	5.1783	0.05	5.15666
		0.038	4.7051	0.052	2.58193											0.025	5.1831	0.052	5.15042
		0.042	4.1421	0.054	2.18057											0.025	5.154	0.054	5.13965
		0.048	3.2756	0.056	1.79429											0.035	5.1997	0.056	5.12175
		0.052	2.6095	0.058	1.43652											0.035	5.1526	0.058	5.09313
		0.058	1.1376	0.06	1.1176											0.045	5.1756	0.06	5.04909
		0.062	1.334	0.062	0.844014											0.045	5.1682	0.062	4.98385
		0.068	0.5292	0.064	0.618132											0.055	5.1867	0.064	4.89085
		0.072	0.434	0.066	0.438651											0.055	5.1365	0.066	4.76327
		0.078	0.1389	0.068	0.301401											0.065	5.0601	0.068	4.59483
		0.082	0.1833	0.07	0.200392											0.065	4.9124	0.07	4.3808
		0.088	-0.0268	0.072	0.128849											0.075	4.213	0.072	4.11906
		0.092	-0.13	0.074	0.0800821											0.075	3.7671	0.074	3.81103
	-0.015	0.002	5.181	0.076	0.0480899											0.085	2.5567	0.076	3.46215
		0.008	5.1126	0.078	0.0278916											0.085	1.7895	0.078	3.08184
		0.012	5.1818	0.08	0.0156188											0.095	0.9399	0.08	2.68287
		0.018	5.1874	0.082	0.00844209											0.095	0.4298	0.082	2.28006
		0.022	5.1361	0.084	0.00440317											0.105	-0.1902	0.084	1.88867
		0.028	5.1745	0.086	0.00221561											0.105	0.0156	0.086	1.52266
		0.032	5.0241	0.088	0.00107533										-0.002	0.005	5.1297	0.088	1.19327
		0.038	3.6877	0.09	0.000503311											0.005	5.1386	0.09	0.907964
		0.042	4.3126	0.092	0.000227144											0.015	5.181	0.092	0.670145
		0.048	2.0173	0.094	9.8826e-05											0.015	5.1535	0.094	0.47936
		0.052	1.8001	0.096	4.14468e-05											0.025	5.1896	0.096	0.332061
		0.058	1.4706	0.098	1.67535e-05											0.025	5.146	0.098	0.222613
		0.062	1.2606	0.1	6.52635e-06											0.035	5.1808	0.1	0.144346
		0.068	0.2833	0.102	2.44986e-06											0.035	5.1726	0.102	0.0904826
		0.072	0.0142	0.104	8.86092e-07											0.045	5.1623	0.104	0.0548067
		0.078	0.0461	0.106	3.08779e-07											0.045	5.1597	0.106	0.0320658
		0.082	-0.155	0.108	1.03661e-07											0.055	5.1592	0.108	0.0181151
		0.088	0.1056	0.11	3.35239e-08											0.055	5.1485	0.11	0.00987864
		0.092	0	0.112	1.04433e-08											0.065	5.1475	0.112	0.00519869
	-0.005	0.002	5.1297	0.114	3.13353e-09											0.065	4.9269	0.114	0.00263953
		0.008	5.1306	0.116	9.0558e-10											0.075	4.7327	0.116	0.00129272
		0.012	5.1564	0.118	2.52053e-10											0.075	3.8737	0.118	0.000610583
		0.018	5.1746	0.12	6.75635e-11											0.085	2.8225	0.12	0.000278082
		0.022	5.1784	0.122	1.74408e-11											0.085	1.934	0.122	0.000122102
		0.028	5.1718	0.124	4.33561e-12											0.095	1.6777	0.124	5.16814e-05
		0.032	5.1823	0.126	1.03768e-12											0.095	0.4925	0.126	2.10841e-05
		0.038	4.7279	0.128	2.39354e-13											0.105	-0.0811	0.128	8.28966e-06
		0.042	4.4493	0.13	5.30306e-14											0.105	0.0556	0.13	3.14076e-06
		0.048	2.4551	0.132	1.14661e-14										0.008	0.005	5.1306	0.132	1.14659e-06
		0.052	2.3298	0.134	2.29321e-15											0.005	5.1761	0.134	4.03295e-07
		0.058	1.4528	0.136	5.73304e-16											0.015	5.1126	0.136	1.36661e-07
		0.062	0.9722	0.138	0											0.015	5.1865	0.138	4.46112e-08
		0.068	0.314	0.14	0											0.025	5.1594	0.14	1.40279e-08
		0.072	0.9062	0.142	0											0.025	5.1683	0.142	4.24876e-09
		0.078	0.0936	0.144	0											0.035	5.1536	0.144	1.23946e-09
		0.082	-0.1548	0.146	0											0.035	5.1521	0.146	3.48244e-10
		0.088	0.0154	0.148	0											0.045	5.1768	0.148	9.42305e-11
		0.092	-0.1939	0.15	0											0.045	5.1569	0.15	2.45549e-11
	0.005	0.002	5.1386													0.055	5.1772
		0.008	5.1761													0.055	5.159
		0.012	5.1807													0.065	5.0903
		0.018	5.1689													0.065	4.7747
		0.022	5.1887													0.075	4.3028
		0.028	5.1777													0.075	3.6364
		0.032	5.0489													0.085	2.2056
		0.038	5.0345													0.085	1.8334
		0.042	3.8684													0.095	1.2619
		0.048	4.1378													0.095	0.774
		0.052	2.333													0.105	0.2275
		0.058	1.8503													0.105	0.1066
		0.062	0.8671												0.018	0.005	5.1746
		0.068	0.5596													0.005	5.1689
		0.072	0.5988													0.015	5.1874
		0.078	0.1781													0.015	5.1889
		0.082	0													0.025	5.2105
		0.088	0.1436													0.025	5.2047
		0.092	-0.0529													0.035	5.2097
	0.015	0.002	5.1535													0.035	5.2007
		0.008	5.1865													0.045	5.1978
		0.012	5.1783													0.045	5.1429
		0.018	5.1889													0.055	5.1758
		0.022	5.1885													0.055	5.1621
		0.028	5.1821													0.065	4.8633
		0.032	5.2323													0.065	4.8785
		0.038	4.8516													0.075	3.5972
		0.042	4.5743													0.075	3.9006
		0.048	2.8148													0.085	2.0447
		0.052	2.8021													0.085	1.7443
		0.058	1.2834													0.095	0.3325
		0.062	1.0938													0.095	0.6211
		0.068	0.5257													0.105	-0.0268
		0.072	0.8692													0.105	0.0909
		0.078	0.1557
		0.082	-0.1266
		0.088	0.1642
		0.092	-0.0885
	0.025	0.002	5.146
		0.008	5.1683
		0.012	5.154
		0.018	5.2047
		0.022	5.1686
		0.028	5.177
		0.032	5.1575
		0.038	4.7833
		0.042	4.7883
		0.048	2.9869
		0.052	3.5131
		0.058	1.0475
		0.062	1.5144
		0.068	0.4495
		0.072	0.4195
		0.078	0.1606
		0.082	-0.0425
		0.088	-0.1074
		0.092	0.0029
	0.035	0.002	5.1726
		0.008	5.1521
		0.012	5.1526
		0.018	5.2007
		0.022	5.1798
		0.028	5.2225
		0.032	5.1065
		0.038	5.091
		0.042	4.7443
		0.048	4.1822
		0.052	3.1078
		0.058	2.3898
		0.062	0.9868
		0.068	1.0642
		0.072	0.3288
		0.078	0.2471
		0.082	0.0032
		0.088	0.0163
		0.092	-0.1086

## Sheet: volume & momentum fluxes
	a=	0.144
	b=	0.096					inlet air volume flux	Vo=	0.0713852	m3/s
	Uxo=	5.16386	m/s				air volume flux at the distance x=1.1De	V1.1=	0.0864637	m3/s
	cz=	0.0805	m					V1.1/Vo=	1.21123	-
	cy=	0.052	m				inlet air momentum flux	Mo/r=	0.368623	m4/s2
	sz =	0.0102	m				air momentum flux at the distance x=1.1De	M1.1/r=	0.368689	m4/s2
	sy =	0.0102	m					M1.1/Mo=	1.00018	-
	z m	y' m	|z| m	|y'| m	Ūxi m/s	Ū2xi m/s
	-0.1275	-0.0975	0.1275	0.0975	4.28922e-11	1.83974e-21
	-0.1225	-0.0975	0.1225	0.0975	4.03508e-10	1.62819e-19
	-0.1175	-0.0975	0.1175	0.0975	3.01748e-09	9.10521e-18
	-0.1125	-0.0975	0.1125	0.0975	1.79782e-08	3.23215e-16
	-0.1075	-0.0975	0.1075	0.0975	8.55964e-08	7.32675e-15
	-0.1025	-0.0975	0.1025	0.0975	3.26976e-07	1.06913e-13
	-0.0975	-0.0975	0.0975	0.0975	1.00762e-06	1.01529e-12
	-0.0925	-0.0975	0.0925	0.0975	2.52384e-06	6.36977e-12
	-0.0875	-0.0975	0.0875	0.0975	5.19238e-06	2.69608e-11
	-0.0825	-0.0975	0.0825	0.0975	8.90328e-06	7.92683e-11
	-0.0775	-0.0975	0.0775	0.0975	1.29808e-05	1.685e-10
	-0.0725	-0.0975	0.0725	0.0975	1.65209e-05	2.72941e-10
	-0.0675	-0.0975	0.0675	0.0975	1.89495e-05	3.59084e-10
	-0.0625	-0.0975	0.0625	0.0975	2.02659e-05	4.10707e-10
	-0.0575	-0.0975	0.0575	0.0975	2.08296e-05	4.33873e-10
	-0.0525	-0.0975	0.0525	0.0975	2.10203e-05	4.41854e-10
	-0.0475	-0.0975	0.0475	0.0975	2.10713e-05	4.43999e-10
	-0.0425	-0.0975	0.0425	0.0975	2.1082e-05	4.44453e-10
	-0.0375	-0.0975	0.0375	0.0975	2.10838e-05	4.44528e-10
	-0.0325	-0.0975	0.0325	0.0975	2.10841e-05	4.44538e-10
	-0.0275	-0.0975	0.0275	0.0975	2.10841e-05	4.44539e-10
	-0.0225	-0.0975	0.0225	0.0975	2.10841e-05	4.44539e-10
	-0.0175	-0.0975	0.0175	0.0975	2.10841e-05	4.44539e-10
	-0.0125	-0.0975	0.0125	0.0975	2.10841e-05	4.44539e-10
	-0.0075	-0.0975	0.0075	0.0975	2.10841e-05	4.44539e-10
	-0.0025	-0.0975	0.0025	0.0975	2.10841e-05	4.44539e-10
	0.0025	-0.0975	0.0025	0.0975	2.10841e-05	4.44539e-10
	0.0075	-0.0975	0.0075	0.0975	2.10841e-05	4.44539e-10
	0.0125	-0.0975	0.0125	0.0975	2.10841e-05	4.44539e-10
	0.0175	-0.0975	0.0175	0.0975	2.10841e-05	4.44539e-10
	0.0225	-0.0975	0.0225	0.0975	2.10841e-05	4.44539e-10
	0.0275	-0.0975	0.0275	0.0975	2.10841e-05	4.44539e-10
	0.0325	-0.0975	0.0325	0.0975	2.10841e-05	4.44538e-10
	0.0375	-0.0975	0.0375	0.0975	2.10838e-05	4.44528e-10
	0.0425	-0.0975	0.0425	0.0975	2.1082e-05	4.44453e-10
	0.0475	-0.0975	0.0475	0.0975	2.10713e-05	4.43999e-10
	0.0525	-0.0975	0.0525	0.0975	2.10203e-05	4.41854e-10
	0.0575	-0.0975	0.0575	0.0975	2.08296e-05	4.33873e-10
	0.0625	-0.0975	0.0625	0.0975	2.02659e-05	4.10707e-10
	0.0675	-0.0975	0.0675	0.0975	1.89495e-05	3.59084e-10
	0.0725	-0.0975	0.0725	0.0975	1.65209e-05	2.72941e-10
	0.0775	-0.0975	0.0775	0.0975	1.29808e-05	1.685e-10
	0.0825	-0.0975	0.0825	0.0975	8.90328e-06	7.92683e-11
	0.0875	-0.0975	0.0875	0.0975	5.19238e-06	2.69608e-11
	0.0925	-0.0975	0.0925	0.0975	2.52384e-06	6.36977e-12
	0.0975	-0.0975	0.0975	0.0975	1.00762e-06	1.01529e-12
	0.1025	-0.0975	0.1025	0.0975	3.26976e-07	1.06913e-13
	0.1075	-0.0975	0.1075	0.0975	8.55964e-08	7.32675e-15
	0.1125	-0.0975	0.1125	0.0975	1.79782e-08	3.23215e-16
	0.1175	-0.0975	0.1175	0.0975	3.01748e-09	9.10521e-18
	0.1225	-0.0975	0.1225	0.0975	4.03508e-10	1.62819e-19
	0.1275	-0.0975	0.1275	0.0975	4.28922e-11	1.83974e-21
	-0.1275	-0.0925	0.1275	0.0925	3.76581e-10	1.41813e-19
	-0.1225	-0.0925	0.1225	0.0925	3.54269e-09	1.25506e-17
	-0.1175	-0.0925	0.1175	0.0925	2.64927e-08	7.01861e-16
	-0.1125	-0.0925	0.1125	0.0925	1.57843e-07	2.49145e-14
	-0.1075	-0.0925	0.1075	0.0925	7.51513e-07	5.64771e-13
	-0.1025	-0.0925	0.1025	0.0925	2.87076e-06	8.24125e-12
	-0.0975	-0.0925	0.0975	0.0925	8.84659e-06	7.82622e-11
	-0.0925	-0.0925	0.0925	0.0925	2.21586e-05	4.91004e-10
	-0.0875	-0.0925	0.0875	0.0925	4.55877e-05	2.07823e-09
	-0.0825	-0.0925	0.0825	0.0925	7.81683e-05	6.11028e-09
	-0.0775	-0.0925	0.0775	0.0925	0.000113967	1.29886e-08
	-0.0725	-0.0925	0.0725	0.0925	0.000145049	2.10392e-08
	-0.0675	-0.0925	0.0675	0.0925	0.000166371	2.76795e-08
	-0.0625	-0.0925	0.0625	0.0925	0.000177929	3.16587e-08
	-0.0575	-0.0925	0.0575	0.0925	0.000182878	3.34444e-08
	-0.0525	-0.0925	0.0525	0.0925	0.000184553	3.40597e-08
	-0.0475	-0.0925	0.0475	0.0925	0.000185	3.4225e-08
	-0.0425	-0.0925	0.0425	0.0925	0.000185094	3.426e-08
	-0.0375	-0.0925	0.0375	0.0925	0.00018511	3.42658e-08
	-0.0325	-0.0925	0.0325	0.0925	0.000185112	3.42665e-08
	-0.0275	-0.0925	0.0275	0.0925	0.000185112	3.42666e-08
	-0.0225	-0.0925	0.0225	0.0925	0.000185112	3.42666e-08
	-0.0175	-0.0925	0.0175	0.0925	0.000185112	3.42666e-08
	-0.0125	-0.0925	0.0125	0.0925	0.000185112	3.42666e-08
	-0.0075	-0.0925	0.0075	0.0925	0.000185112	3.42666e-08
	-0.0025	-0.0925	0.0025	0.0925	0.000185112	3.42666e-08
	0.0025	-0.0925	0.0025	0.0925	0.000185112	3.42666e-08
	0.0075	-0.0925	0.0075	0.0925	0.000185112	3.42666e-08
	0.0125	-0.0925	0.0125	0.0925	0.000185112	3.42666e-08
	0.0175	-0.0925	0.0175	0.0925	0.000185112	3.42666e-08
	0.0225	-0.0925	0.0225	0.0925	0.000185112	3.42666e-08
	0.0275	-0.0925	0.0275	0.0925	0.000185112	3.42666e-08
	0.0325	-0.0925	0.0325	0.0925	0.000185112	3.42665e-08
	0.0375	-0.0925	0.0375	0.0925	0.00018511	3.42658e-08
	0.0425	-0.0925	0.0425	0.0925	0.000185094	3.426e-08
	0.0475	-0.0925	0.0475	0.0925	0.000185	3.4225e-08
	0.0525	-0.0925	0.0525	0.0925	0.000184553	3.40597e-08
	0.0575	-0.0925	0.0575	0.0925	0.000182878	3.34444e-08
	0.0625	-0.0925	0.0625	0.0925	0.000177929	3.16587e-08
	0.0675	-0.0925	0.0675	0.0925	0.000166371	2.76795e-08
	0.0725	-0.0925	0.0725	0.0925	0.000145049	2.10392e-08
	0.0775	-0.0925	0.0775	0.0925	0.000113967	1.29886e-08
	0.0825	-0.0925	0.0825	0.0925	7.81683e-05	6.11028e-09
	0.0875	-0.0925	0.0875	0.0925	4.55877e-05	2.07823e-09
	0.0925	-0.0925	0.0925	0.0925	2.21586e-05	4.91004e-10
	0.0975	-0.0925	0.0975	0.0925	8.84659e-06	7.82622e-11
	0.1025	-0.0925	0.1025	0.0925	2.87076e-06	8.24125e-12
	0.1075	-0.0925	0.1075	0.0925	7.51513e-07	5.64771e-13
	0.1125	-0.0925	0.1125	0.0925	1.57843e-07	2.49145e-14
	0.1175	-0.0925	0.1175	0.0925	2.64927e-08	7.01861e-16
	0.1225	-0.0925	0.1225	0.0925	3.54269e-09	1.25506e-17
	0.1275	-0.0925	0.1275	0.0925	3.76581e-10	1.41813e-19
	-0.1275	-0.0875	0.1275	0.0875	2.62983e-09	6.91601e-18
	-0.1225	-0.0875	0.1225	0.0875	2.47401e-08	6.12074e-16
	-0.1175	-0.0875	0.1175	0.0875	1.8501e-07	3.42286e-14
	-0.1125	-0.0875	0.1125	0.0875	1.10229e-06	1.21504e-12
	-0.1075	-0.0875	0.1075	0.0875	5.24814e-06	2.7543e-11
	-0.1025	-0.0875	0.1025	0.0875	2.00478e-05	4.01913e-10
	-0.0975	-0.0875	0.0975	0.0875	6.17796e-05	3.81672e-09
	-0.0925	-0.0875	0.0925	0.0875	0.000154743	2.39455e-08
	-0.0875	-0.0875	0.0875	0.0875	0.000318359	1.01352e-07
	-0.0825	-0.0875	0.0825	0.0875	0.000545883	2.97988e-07
	-0.0775	-0.0875	0.0775	0.0875	0.000795885	6.33432e-07
	-0.0725	-0.0875	0.0725	0.0875	0.00101294	1.02605e-06
	-0.0675	-0.0875	0.0675	0.0875	0.00116184	1.34988e-06
	-0.0625	-0.0875	0.0625	0.0875	0.00124256	1.54394e-06
	-0.0575	-0.0875	0.0575	0.0875	0.00127712	1.63103e-06
	-0.0525	-0.0875	0.0525	0.0875	0.00128881	1.66103e-06
	-0.0475	-0.0875	0.0475	0.0875	0.00129194	1.6691e-06
	-0.0425	-0.0875	0.0425	0.0875	0.0012926	1.6708e-06
	-0.0375	-0.0875	0.0375	0.0875	0.00129271	1.67109e-06
	-0.0325	-0.0875	0.0325	0.0875	0.00129272	1.67112e-06
	-0.0275	-0.0875	0.0275	0.0875	0.00129272	1.67113e-06
	-0.0225	-0.0875	0.0225	0.0875	0.00129272	1.67113e-06
	-0.0175	-0.0875	0.0175	0.0875	0.00129272	1.67113e-06
	-0.0125	-0.0875	0.0125	0.0875	0.00129272	1.67113e-06
	-0.0075	-0.0875	0.0075	0.0875	0.00129272	1.67113e-06
	-0.0025	-0.0875	0.0025	0.0875	0.00129272	1.67113e-06
	0.0025	-0.0875	0.0025	0.0875	0.00129272	1.67113e-06
	0.0075	-0.0875	0.0075	0.0875	0.00129272	1.67113e-06
	0.0125	-0.0875	0.0125	0.0875	0.00129272	1.67113e-06
	0.0175	-0.0875	0.0175	0.0875	0.00129272	1.67113e-06
	0.0225	-0.0875	0.0225	0.0875	0.00129272	1.67113e-06
	0.0275	-0.0875	0.0275	0.0875	0.00129272	1.67113e-06
	0.0325	-0.0875	0.0325	0.0875	0.00129272	1.67112e-06
	0.0375	-0.0875	0.0375	0.0875	0.00129271	1.67109e-06
	0.0425	-0.0875	0.0425	0.0875	0.0012926	1.6708e-06
	0.0475	-0.0875	0.0475	0.0875	0.00129194	1.6691e-06
	0.0525	-0.0875	0.0525	0.0875	0.00128881	1.66103e-06
	0.0575	-0.0875	0.0575	0.0875	0.00127712	1.63103e-06
	0.0625	-0.0875	0.0625	0.0875	0.00124256	1.54394e-06
	0.0675	-0.0875	0.0675	0.0875	0.00116184	1.34988e-06
	0.0725	-0.0875	0.0725	0.0875	0.00101294	1.02605e-06
	0.0775	-0.0875	0.0775	0.0875	0.000795885	6.33432e-07
	0.0825	-0.0875	0.0825	0.0875	0.000545883	2.97988e-07
	0.0875	-0.0875	0.0875	0.0875	0.000318359	1.01352e-07
	0.0925	-0.0875	0.0925	0.0875	0.000154743	2.39455e-08
	0.0975	-0.0875	0.0975	0.0875	6.17796e-05	3.81672e-09
	0.1025	-0.0875	0.1025	0.0875	2.00478e-05	4.01913e-10
	0.1075	-0.0875	0.1075	0.0875	5.24814e-06	2.7543e-11
	0.1125	-0.0875	0.1125	0.0875	1.10229e-06	1.21504e-12
	0.1175	-0.0875	0.1175	0.0875	1.8501e-07	3.42286e-14
	0.1225	-0.0875	0.1225	0.0875	2.47401e-08	6.12074e-16
	0.1275	-0.0875	0.1275	0.0875	2.62983e-09	6.91601e-18
	-0.1275	-0.0825	0.1275	0.0825	1.46439e-08	2.14445e-16
	-0.1225	-0.0825	0.1225	0.0825	1.37763e-07	1.89786e-14
	-0.1175	-0.0825	0.1175	0.0825	1.03021e-06	1.06133e-12
	-0.1125	-0.0825	0.1125	0.0825	6.13798e-06	3.76748e-11
	-0.1075	-0.0825	0.1075	0.0825	2.92237e-05	8.54025e-10
	-0.1025	-0.0825	0.1025	0.0825	0.000111634	1.24621e-08
	-0.0975	-0.0825	0.0975	0.0825	0.000344013	1.18345e-07
	-0.0925	-0.0825	0.0925	0.0825	0.000861671	7.42477e-07
	-0.0875	-0.0825	0.0875	0.0825	0.00177274	3.14262e-06
	-0.0825	-0.0825	0.0825	0.0825	0.00303969	9.23972e-06
	-0.0775	-0.0825	0.0775	0.0825	0.0044318	1.96408e-05
	-0.0725	-0.0825	0.0725	0.0825	0.00564045	3.18147e-05
	-0.0675	-0.0825	0.0675	0.0825	0.00646961	4.18558e-05
	-0.0625	-0.0825	0.0625	0.0825	0.00691903	4.7873e-05
	-0.0575	-0.0825	0.0575	0.0825	0.0071115	5.05734e-05
	-0.0525	-0.0825	0.0525	0.0825	0.00717661	5.15037e-05
	-0.0475	-0.0825	0.0475	0.0825	0.00719401	5.17537e-05
	-0.0425	-0.0825	0.0425	0.0825	0.00719768	5.18066e-05
	-0.0375	-0.0825	0.0375	0.0825	0.00719829	5.18154e-05
	-0.0325	-0.0825	0.0325	0.0825	0.00719837	5.18165e-05
	-0.0275	-0.0825	0.0275	0.0825	0.00719838	5.18167e-05
	-0.0225	-0.0825	0.0225	0.0825	0.00719838	5.18167e-05
	-0.0175	-0.0825	0.0175	0.0825	0.00719838	5.18167e-05
	-0.0125	-0.0825	0.0125	0.0825	0.00719838	5.18167e-05
	-0.0075	-0.0825	0.0075	0.0825	0.00719838	5.18167e-05
	-0.0025	-0.0825	0.0025	0.0825	0.00719838	5.18167e-05
	0.0025	-0.0825	0.0025	0.0825	0.00719838	5.18167e-05
	0.0075	-0.0825	0.0075	0.0825	0.00719838	5.18167e-05
	0.0125	-0.0825	0.0125	0.0825	0.00719838	5.18167e-05
	0.0175	-0.0825	0.0175	0.0825	0.00719838	5.18167e-05
	0.0225	-0.0825	0.0225	0.0825	0.00719838	5.18167e-05
	0.0275	-0.0825	0.0275	0.0825	0.00719838	5.18167e-05
	0.0325	-0.0825	0.0325	0.0825	0.00719837	5.18165e-05
	0.0375	-0.0825	0.0375	0.0825	0.00719829	5.18154e-05
	0.0425	-0.0825	0.0425	0.0825	0.00719768	5.18066e-05
	0.0475	-0.0825	0.0475	0.0825	0.00719401	5.17537e-05
	0.0525	-0.0825	0.0525	0.0825	0.00717661	5.15037e-05
	0.0575	-0.0825	0.0575	0.0825	0.0071115	5.05734e-05
	0.0625	-0.0825	0.0625	0.0825	0.00691903	4.7873e-05
	0.0675	-0.0825	0.0675	0.0825	0.00646961	4.18558e-05
	0.0725	-0.0825	0.0725	0.0825	0.00564045	3.18147e-05
	0.0775	-0.0825	0.0775	0.0825	0.0044318	1.96408e-05
	0.0825	-0.0825	0.0825	0.0825	0.00303969	9.23972e-06
	0.0875	-0.0825	0.0875	0.0825	0.00177274	3.14262e-06
	0.0925	-0.0825	0.0925	0.0825	0.000861671	7.42477e-07
	0.0975	-0.0825	0.0975	0.0825	0.000344013	1.18345e-07
	0.1025	-0.0825	0.1025	0.0825	0.000111634	1.24621e-08
	0.1075	-0.0825	0.1075	0.0825	2.92237e-05	8.54025e-10
	0.1125	-0.0825	0.1125	0.0825	6.13798e-06	3.76748e-11
	0.1175	-0.0825	0.1175	0.0825	1.03021e-06	1.06133e-12
	0.1225	-0.0825	0.1225	0.0825	1.37763e-07	1.89786e-14
	0.1275	-0.0825	0.1275	0.0825	1.46439e-08	2.14445e-16
	-0.1275	-0.0775	0.1275	0.0775	6.52327e-08	4.25531e-15
	-0.1225	-0.0775	0.1225	0.0775	6.13676e-07	3.76599e-13
	-0.1175	-0.0775	0.1175	0.0775	4.58915e-06	2.10603e-11
	-0.1125	-0.0775	0.1125	0.0775	2.73422e-05	7.47595e-10
	-0.1075	-0.0775	0.1075	0.0775	0.00013018	1.69467e-08
	-0.1025	-0.0775	0.1025	0.0775	0.000497283	2.4729e-07
	-0.0975	-0.0775	0.0975	0.0775	0.00153244	2.34837e-06
	-0.0925	-0.0775	0.0925	0.0775	0.00383839	1.47332e-05
	-0.0875	-0.0775	0.0875	0.0775	0.00789685	6.23603e-05
	-0.0825	-0.0775	0.0825	0.0775	0.0135406	0.000183347
	-0.0775	-0.0775	0.0775	0.0775	0.0197418	0.000389741
	-0.0725	-0.0775	0.0725	0.0775	0.0251259	0.000631311
	-0.0675	-0.0775	0.0675	0.0775	0.0288194	0.000830561
	-0.0625	-0.0775	0.0625	0.0775	0.0308215	0.000949963
	-0.0575	-0.0775	0.0575	0.0775	0.0316788	0.00100355
	-0.0525	-0.0775	0.0525	0.0775	0.0319689	0.00102201
	-0.0475	-0.0775	0.0475	0.0775	0.0320464	0.00102697
	-0.0425	-0.0775	0.0425	0.0775	0.0320627	0.00102802
	-0.0375	-0.0775	0.0375	0.0775	0.0320654	0.00102819
	-0.0325	-0.0775	0.0325	0.0775	0.0320658	0.00102822
	-0.0275	-0.0775	0.0275	0.0775	0.0320658	0.00102822
	-0.0225	-0.0775	0.0225	0.0775	0.0320658	0.00102822
	-0.0175	-0.0775	0.0175	0.0775	0.0320658	0.00102822
	-0.0125	-0.0775	0.0125	0.0775	0.0320658	0.00102822
	-0.0075	-0.0775	0.0075	0.0775	0.0320658	0.00102822
	-0.0025	-0.0775	0.0025	0.0775	0.0320658	0.00102822
	0.0025	-0.0775	0.0025	0.0775	0.0320658	0.00102822
	0.0075	-0.0775	0.0075	0.0775	0.0320658	0.00102822
	0.0125	-0.0775	0.0125	0.0775	0.0320658	0.00102822
	0.0175	-0.0775	0.0175	0.0775	0.0320658	0.00102822
	0.0225	-0.0775	0.0225	0.0775	0.0320658	0.00102822
	0.0275	-0.0775	0.0275	0.0775	0.0320658	0.00102822
	0.0325	-0.0775	0.0325	0.0775	0.0320658	0.00102822
	0.0375	-0.0775	0.0375	0.0775	0.0320654	0.00102819
	0.0425	-0.0775	0.0425	0.0775	0.0320627	0.00102802
	0.0475	-0.0775	0.0475	0.0775	0.0320464	0.00102697
	0.0525	-0.0775	0.0525	0.0775	0.0319689	0.00102201
	0.0575	-0.0775	0.0575	0.0775	0.0316788	0.00100355
	0.0625	-0.0775	0.0625	0.0775	0.0308215	0.000949963
	0.0675	-0.0775	0.0675	0.0775	0.0288194	0.000830561
	0.0725	-0.0775	0.0725	0.0775	0.0251259	0.000631311
	0.0775	-0.0775	0.0775	0.0775	0.0197418	0.000389741
	0.0825	-0.0775	0.0825	0.0775	0.0135406	0.000183347
	0.0875	-0.0775	0.0875	0.0775	0.00789685	6.23603e-05
	0.0925	-0.0775	0.0925	0.0775	0.00383839	1.47332e-05
	0.0975	-0.0775	0.0975	0.0775	0.00153244	2.34837e-06
	0.1025	-0.0775	0.1025	0.0775	0.000497283	2.4729e-07
	0.1075	-0.0775	0.1075	0.0775	0.00013018	1.69467e-08
	0.1125	-0.0775	0.1125	0.0775	2.73422e-05	7.47595e-10
	0.1175	-0.0775	0.1175	0.0775	4.58915e-06	2.10603e-11
	0.1225	-0.0775	0.1225	0.0775	6.13676e-07	3.76599e-13
	0.1275	-0.0775	0.1275	0.0775	6.52327e-08	4.25531e-15
	-0.1275	-0.0725	0.1275	0.0725	2.33485e-07	5.4515e-14
	-0.1225	-0.0725	0.1225	0.0725	2.1965e-06	4.82463e-12
	-0.1175	-0.0725	0.1175	0.0725	1.64257e-05	2.69805e-10
	-0.1125	-0.0725	0.1125	0.0725	9.78646e-05	9.57749e-09
	-0.1075	-0.0725	0.1075	0.0725	0.000465946	2.17106e-07
	-0.1025	-0.0725	0.1025	0.0725	0.0017799	3.16805e-06
	-0.0975	-0.0725	0.0975	0.0725	0.00548498	3.00851e-05
	-0.0925	-0.0725	0.0925	0.0725	0.0137386	0.000188749
	-0.0875	-0.0725	0.0875	0.0725	0.0282649	0.000798902
	-0.0825	-0.0725	0.0825	0.0725	0.0484652	0.00234887
	-0.0775	-0.0725	0.0775	0.0725	0.0706611	0.00499299
	-0.0725	-0.0725	0.0725	0.0725	0.089932	0.00808776
	-0.0675	-0.0725	0.0675	0.0725	0.103152	0.0106404
	-0.0625	-0.0725	0.0625	0.0725	0.110318	0.01217
	-0.0575	-0.0725	0.0575	0.0725	0.113387	0.0128565
	-0.0525	-0.0725	0.0525	0.0725	0.114425	0.013093
	-0.0475	-0.0725	0.0475	0.0725	0.114702	0.0131566
	-0.0425	-0.0725	0.0425	0.0725	0.114761	0.01317
	-0.0375	-0.0725	0.0375	0.0725	0.11477	0.0131722
	-0.0325	-0.0725	0.0325	0.0725	0.114772	0.0131725
	-0.0275	-0.0725	0.0275	0.0725	0.114772	0.0131726
	-0.0225	-0.0725	0.0225	0.0725	0.114772	0.0131726
	-0.0175	-0.0725	0.0175	0.0725	0.114772	0.0131726
	-0.0125	-0.0725	0.0125	0.0725	0.114772	0.0131726
	-0.0075	-0.0725	0.0075	0.0725	0.114772	0.0131726
	-0.0025	-0.0725	0.0025	0.0725	0.114772	0.0131726
	0.0025	-0.0725	0.0025	0.0725	0.114772	0.0131726
	0.0075	-0.0725	0.0075	0.0725	0.114772	0.0131726
	0.0125	-0.0725	0.0125	0.0725	0.114772	0.0131726
	0.0175	-0.0725	0.0175	0.0725	0.114772	0.0131726
	0.0225	-0.0725	0.0225	0.0725	0.114772	0.0131726
	0.0275	-0.0725	0.0275	0.0725	0.114772	0.0131726
	0.0325	-0.0725	0.0325	0.0725	0.114772	0.0131725
	0.0375	-0.0725	0.0375	0.0725	0.11477	0.0131722
	0.0425	-0.0725	0.0425	0.0725	0.114761	0.01317
	0.0475	-0.0725	0.0475	0.0725	0.114702	0.0131566
	0.0525	-0.0725	0.0525	0.0725	0.114425	0.013093
	0.0575	-0.0725	0.0575	0.0725	0.113387	0.0128565
	0.0625	-0.0725	0.0625	0.0725	0.110318	0.01217
	0.0675	-0.0725	0.0675	0.0725	0.103152	0.0106404
	0.0725	-0.0725	0.0725	0.0725	0.089932	0.00808776
	0.0775	-0.0725	0.0775	0.0725	0.0706611	0.00499299
	0.0825	-0.0725	0.0825	0.0725	0.0484652	0.00234887
	0.0875	-0.0725	0.0875	0.0725	0.0282649	0.000798902
	0.0925	-0.0725	0.0925	0.0725	0.0137386	0.000188749
	0.0975	-0.0725	0.0975	0.0725	0.00548498	3.00851e-05
	0.1025	-0.0725	0.1025	0.0725	0.0017799	3.16805e-06
	0.1075	-0.0725	0.1075	0.0725	0.000465946	2.17106e-07
	0.1125	-0.0725	0.1125	0.0725	9.78646e-05	9.57749e-09
	0.1175	-0.0725	0.1175	0.0725	1.64257e-05	2.69805e-10
	0.1225	-0.0725	0.1225	0.0725	2.1965e-06	4.82463e-12
	0.1275	-0.0725	0.1275	0.0725	2.33485e-07	5.4515e-14
	-0.1275	-0.0675	0.1275	0.0675	6.75524e-07	4.56332e-13
	-0.1225	-0.0675	0.1225	0.0675	6.35499e-06	4.03858e-11
	-0.1175	-0.0675	0.1175	0.0675	4.75234e-05	2.25847e-09
	-0.1125	-0.0675	0.1125	0.0675	0.000283145	8.01709e-08
	-0.1075	-0.0675	0.1075	0.0675	0.00134809	1.81734e-06
	-0.1025	-0.0675	0.1025	0.0675	0.00514966	2.6519e-05
	-0.0975	-0.0675	0.0975	0.0675	0.0158693	0.000251835
	-0.0925	-0.0675	0.0925	0.0675	0.0397488	0.00157997
	-0.0875	-0.0675	0.0875	0.0675	0.0817766	0.00668742
	-0.0825	-0.0675	0.0825	0.0675	0.140221	0.0196619
	-0.0775	-0.0675	0.0775	0.0675	0.204439	0.0417951
	-0.0725	-0.0675	0.0725	0.0675	0.260194	0.0677007
	-0.0675	-0.0675	0.0675	0.0675	0.298443	0.089068
	-0.0625	-0.0675	0.0625	0.0675	0.319175	0.101872
	-0.0575	-0.0675	0.0575	0.0675	0.328053	0.107619
	-0.0525	-0.0675	0.0525	0.0675	0.331056	0.109598
	-0.0475	-0.0675	0.0475	0.0675	0.331859	0.11013
	-0.0425	-0.0675	0.0425	0.0675	0.332028	0.110243
	-0.0375	-0.0675	0.0375	0.0675	0.332057	0.110262
	-0.0325	-0.0675	0.0325	0.0675	0.33206	0.110264
	-0.0275	-0.0675	0.0275	0.0675	0.332061	0.110264
	-0.0225	-0.0675	0.0225	0.0675	0.332061	0.110264
	-0.0175	-0.0675	0.0175	0.0675	0.332061	0.110264
	-0.0125	-0.0675	0.0125	0.0675	0.332061	0.110264
	-0.0075	-0.0675	0.0075	0.0675	0.332061	0.110264
	-0.0025	-0.0675	0.0025	0.0675	0.332061	0.110264
	0.0025	-0.0675	0.0025	0.0675	0.332061	0.110264
	0.0075	-0.0675	0.0075	0.0675	0.332061	0.110264
	0.0125	-0.0675	0.0125	0.0675	0.332061	0.110264
	0.0175	-0.0675	0.0175	0.0675	0.332061	0.110264
	0.0225	-0.0675	0.0225	0.0675	0.332061	0.110264
	0.0275	-0.0675	0.0275	0.0675	0.332061	0.110264
	0.0325	-0.0675	0.0325	0.0675	0.33206	0.110264
	0.0375	-0.0675	0.0375	0.0675	0.332057	0.110262
	0.0425	-0.0675	0.0425	0.0675	0.332028	0.110243
	0.0475	-0.0675	0.0475	0.0675	0.331859	0.11013
	0.0525	-0.0675	0.0525	0.0675	0.331056	0.109598
	0.0575	-0.0675	0.0575	0.0675	0.328053	0.107619
	0.0625	-0.0675	0.0625	0.0675	0.319175	0.101872
	0.0675	-0.0675	0.0675	0.0675	0.298443	0.089068
	0.0725	-0.0675	0.0725	0.0675	0.260194	0.0677007
	0.0775	-0.0675	0.0775	0.0675	0.204439	0.0417951
	0.0825	-0.0675	0.0825	0.0675	0.140221	0.0196619
	0.0875	-0.0675	0.0875	0.0675	0.0817766	0.00668742
	0.0925	-0.0675	0.0925	0.0675	0.0397488	0.00157997
	0.0975	-0.0675	0.0975	0.0675	0.0158693	0.000251835
	0.1025	-0.0675	0.1025	0.0675	0.00514966	2.6519e-05
	0.1075	-0.0675	0.1075	0.0675	0.00134809	1.81734e-06
	0.1125	-0.0675	0.1125	0.0675	0.000283145	8.01709e-08
	0.1175	-0.0675	0.1175	0.0675	4.75234e-05	2.25847e-09
	0.1225	-0.0675	0.1225	0.0675	6.35499e-06	4.03858e-11
	0.1275	-0.0675	0.1275	0.0675	6.75524e-07	4.56332e-13
	-0.1275	-0.0625	0.1275	0.0625	1.59302e-06	2.5377e-12
	-0.1225	-0.0625	0.1225	0.0625	1.49863e-05	2.24589e-10
	-0.1175	-0.0625	0.1175	0.0625	0.000112069	1.25595e-08
	-0.1125	-0.0625	0.1125	0.0625	0.00066771	4.45836e-07
	-0.1075	-0.0625	0.1075	0.0625	0.00317905	1.01064e-05
	-0.1025	-0.0625	0.1025	0.0625	0.0121439	0.000147474
	-0.0975	-0.0625	0.0975	0.0625	0.0374229	0.00140047
	-0.0925	-0.0625	0.0925	0.0625	0.0937354	0.00878633
	-0.0875	-0.0625	0.0875	0.0625	0.192845	0.0371892
	-0.0825	-0.0625	0.0825	0.0625	0.330668	0.109341
	-0.0775	-0.0625	0.0775	0.0625	0.482106	0.232426
	-0.0725	-0.0625	0.0725	0.0625	0.613587	0.376489
	-0.0675	-0.0625	0.0675	0.0625	0.703785	0.495314
	-0.0625	-0.0625	0.0625	0.0625	0.752676	0.566521
	-0.0575	-0.0625	0.0575	0.0625	0.773612	0.598476
	-0.0525	-0.0625	0.0525	0.0625	0.780695	0.609485
	-0.0475	-0.0625	0.0475	0.0625	0.782588	0.612444
	-0.0425	-0.0625	0.0425	0.0625	0.782987	0.613069
	-0.0375	-0.0625	0.0375	0.0625	0.783054	0.613174
	-0.0325	-0.0625	0.0325	0.0625	0.783063	0.613187
	-0.0275	-0.0625	0.0275	0.0625	0.783064	0.613189
	-0.0225	-0.0625	0.0225	0.0625	0.783064	0.613189
	-0.0175	-0.0625	0.0175	0.0625	0.783064	0.613189
	-0.0125	-0.0625	0.0125	0.0625	0.783064	0.613189
	-0.0075	-0.0625	0.0075	0.0625	0.783064	0.613189
	-0.0025	-0.0625	0.0025	0.0625	0.783064	0.613189
	0.0025	-0.0625	0.0025	0.0625	0.783064	0.613189
	0.0075	-0.0625	0.0075	0.0625	0.783064	0.613189
	0.0125	-0.0625	0.0125	0.0625	0.783064	0.613189
	0.0175	-0.0625	0.0175	0.0625	0.783064	0.613189
	0.0225	-0.0625	0.0225	0.0625	0.783064	0.613189
	0.0275	-0.0625	0.0275	0.0625	0.783064	0.613189
	0.0325	-0.0625	0.0325	0.0625	0.783063	0.613187
	0.0375	-0.0625	0.0375	0.0625	0.783054	0.613174
	0.0425	-0.0625	0.0425	0.0625	0.782987	0.613069
	0.0475	-0.0625	0.0475	0.0625	0.782588	0.612444
	0.0525	-0.0625	0.0525	0.0625	0.780695	0.609485
	0.0575	-0.0625	0.0575	0.0625	0.773612	0.598476
	0.0625	-0.0625	0.0625	0.0625	0.752676	0.566521
	0.0675	-0.0625	0.0675	0.0625	0.703785	0.495314
	0.0725	-0.0625	0.0725	0.0625	0.613587	0.376489
	0.0775	-0.0625	0.0775	0.0625	0.482106	0.232426
	0.0825	-0.0625	0.0825	0.0625	0.330668	0.109341
	0.0875	-0.0625	0.0875	0.0625	0.192845	0.0371892
	0.0925	-0.0625	0.0925	0.0625	0.0937354	0.00878633
	0.0975	-0.0625	0.0975	0.0625	0.0374229	0.00140047
	0.1025	-0.0625	0.1025	0.0625	0.0121439	0.000147474
	0.1075	-0.0625	0.1075	0.0625	0.00317905	1.01064e-05
	0.1125	-0.0625	0.1125	0.0625	0.00066771	4.45836e-07
	0.1175	-0.0625	0.1175	0.0625	0.000112069	1.25595e-08
	0.1225	-0.0625	0.1225	0.0625	1.49863e-05	2.24589e-10
	0.1275	-0.0625	0.1275	0.0625	1.59302e-06	2.5377e-12
	-0.1275	-0.0575	0.1275	0.0575	3.09761e-06	9.59518e-12
	-0.1225	-0.0575	0.1225	0.0575	2.91407e-05	8.49182e-10
	-0.1175	-0.0575	0.1175	0.0575	0.000217918	4.74883e-08
	-0.1125	-0.0575	0.1125	0.0575	0.00129836	1.68573e-06
	-0.1075	-0.0575	0.1075	0.0575	0.00618165	3.82127e-05
	-0.1025	-0.0575	0.1025	0.0575	0.0236137	0.000557608
	-0.0975	-0.0575	0.0975	0.0575	0.0727686	0.00529526
	-0.0925	-0.0575	0.0925	0.0575	0.182268	0.0332216
	-0.0875	-0.0575	0.0875	0.0575	0.374986	0.140615
	-0.0825	-0.0575	0.0825	0.0575	0.642981	0.413425
	-0.0775	-0.0575	0.0775	0.0575	0.937451	0.878815
	-0.0725	-0.0575	0.0725	0.0575	1.19312	1.42352
	-0.0675	-0.0575	0.0675	0.0575	1.36851	1.87281
	-0.0625	-0.0575	0.0625	0.0575	1.46357	2.14205
	-0.0575	-0.0575	0.0575	0.0575	1.50428	2.26287
	-0.0525	-0.0575	0.0525	0.0575	1.51806	2.3045
	-0.0475	-0.0575	0.0475	0.0575	1.52174	2.31568
	-0.0425	-0.0575	0.0425	0.0575	1.52251	2.31805
	-0.0375	-0.0575	0.0375	0.0575	1.52264	2.31844
	-0.0325	-0.0575	0.0325	0.0575	1.52266	2.31849
	-0.0275	-0.0575	0.0275	0.0575	1.52266	2.3185
	-0.0225	-0.0575	0.0225	0.0575	1.52266	2.3185
	-0.0175	-0.0575	0.0175	0.0575	1.52266	2.3185
	-0.0125	-0.0575	0.0125	0.0575	1.52266	2.3185
	-0.0075	-0.0575	0.0075	0.0575	1.52266	2.3185
	-0.0025	-0.0575	0.0025	0.0575	1.52266	2.3185
	0.0025	-0.0575	0.0025	0.0575	1.52266	2.3185
	0.0075	-0.0575	0.0075	0.0575	1.52266	2.3185
	0.0125	-0.0575	0.0125	0.0575	1.52266	2.3185
	0.0175	-0.0575	0.0175	0.0575	1.52266	2.3185
	0.0225	-0.0575	0.0225	0.0575	1.52266	2.3185
	0.0275	-0.0575	0.0275	0.0575	1.52266	2.3185
	0.0325	-0.0575	0.0325	0.0575	1.52266	2.31849
	0.0375	-0.0575	0.0375	0.0575	1.52264	2.31844
	0.0425	-0.0575	0.0425	0.0575	1.52251	2.31805
	0.0475	-0.0575	0.0475	0.0575	1.52174	2.31568
	0.0525	-0.0575	0.0525	0.0575	1.51806	2.3045
	0.0575	-0.0575	0.0575	0.0575	1.50428	2.26287
	0.0625	-0.0575	0.0625	0.0575	1.46357	2.14205
	0.0675	-0.0575	0.0675	0.0575	1.36851	1.87281
	0.0725	-0.0575	0.0725	0.0575	1.19312	1.42352
	0.0775	-0.0575	0.0775	0.0575	0.937451	0.878815
	0.0825	-0.0575	0.0825	0.0575	0.642981	0.413425
	0.0875	-0.0575	0.0875	0.0575	0.374986	0.140615
	0.0925	-0.0575	0.0925	0.0575	0.182268	0.0332216
	0.0975	-0.0575	0.0975	0.0575	0.0727686	0.00529526
	0.1025	-0.0575	0.1025	0.0575	0.0236137	0.000557608
	0.1075	-0.0575	0.1075	0.0575	0.00618165	3.82127e-05
	0.1125	-0.0575	0.1125	0.0575	0.00129836	1.68573e-06
	0.1175	-0.0575	0.1175	0.0575	0.000217918	4.74883e-08
	0.1225	-0.0575	0.1225	0.0575	2.91407e-05	8.49182e-10
	0.1275	-0.0575	0.1275	0.0575	3.09761e-06	9.59518e-12
	-0.1275	-0.0525	0.1275	0.0525	5.04716e-06	2.54738e-11
	-0.1225	-0.0525	0.1225	0.0525	4.74811e-05	2.25446e-09
	-0.1175	-0.0525	0.1175	0.0525	0.00035507	1.26075e-07
	-0.1125	-0.0525	0.1125	0.0525	0.00211551	4.47538e-06
	-0.1075	-0.0525	0.1075	0.0525	0.0100722	0.000101449
	-0.1025	-0.0525	0.1025	0.0525	0.0384756	0.00148037
	-0.0975	-0.0525	0.0975	0.0525	0.118567	0.0140582
	-0.0925	-0.0525	0.0925	0.0525	0.296983	0.0881986
	-0.0875	-0.0525	0.0875	0.0525	0.610992	0.373312
	-0.0825	-0.0525	0.0825	0.0525	1.04766	1.09758
	-0.0775	-0.0525	0.0775	0.0525	1.52746	2.33313
	-0.0725	-0.0525	0.0725	0.0525	1.94403	3.77926
	-0.0675	-0.0525	0.0675	0.0525	2.22981	4.97204
	-0.0625	-0.0525	0.0625	0.0525	2.38471	5.68683
	-0.0575	-0.0525	0.0575	0.0525	2.45104	6.0076
	-0.0525	-0.0525	0.0525	0.0525	2.47348	6.11811
	-0.0475	-0.0525	0.0475	0.0525	2.47948	6.14781
	-0.0425	-0.0525	0.0425	0.0525	2.48074	6.15409
	-0.0375	-0.0525	0.0375	0.0525	2.48095	6.15514
	-0.0325	-0.0525	0.0325	0.0525	2.48098	6.15527
	-0.0275	-0.0525	0.0275	0.0525	2.48099	6.15529
	-0.0225	-0.0525	0.0225	0.0525	2.48099	6.15529
	-0.0175	-0.0525	0.0175	0.0525	2.48099	6.15529
	-0.0125	-0.0525	0.0125	0.0525	2.48099	6.15529
	-0.0075	-0.0525	0.0075	0.0525	2.48099	6.15529
	-0.0025	-0.0525	0.0025	0.0525	2.48099	6.15529
	0.0025	-0.0525	0.0025	0.0525	2.48099	6.15529
	0.0075	-0.0525	0.0075	0.0525	2.48099	6.15529
	0.0125	-0.0525	0.0125	0.0525	2.48099	6.15529
	0.0175	-0.0525	0.0175	0.0525	2.48099	6.15529
	0.0225	-0.0525	0.0225	0.0525	2.48099	6.15529
	0.0275	-0.0525	0.0275	0.0525	2.48099	6.15529
	0.0325	-0.0525	0.0325	0.0525	2.48098	6.15527
	0.0375	-0.0525	0.0375	0.0525	2.48095	6.15514
	0.0425	-0.0525	0.0425	0.0525	2.48074	6.15409
	0.0475	-0.0525	0.0475	0.0525	2.47948	6.14781
	0.0525	-0.0525	0.0525	0.0525	2.47348	6.11811
	0.0575	-0.0525	0.0575	0.0525	2.45104	6.0076
	0.0625	-0.0525	0.0625	0.0525	2.38471	5.68683
	0.0675	-0.0525	0.0675	0.0525	2.22981	4.97204
	0.0725	-0.0525	0.0725	0.0525	1.94403	3.77926
	0.0775	-0.0525	0.0775	0.0525	1.52746	2.33313
	0.0825	-0.0525	0.0825	0.0525	1.04766	1.09758
	0.0875	-0.0525	0.0875	0.0525	0.610992	0.373312
	0.0925	-0.0525	0.0925	0.0525	0.296983	0.0881986
	0.0975	-0.0525	0.0975	0.0525	0.118567	0.0140582
	0.1025	-0.0525	0.1025	0.0525	0.0384756	0.00148037
	0.1075	-0.0525	0.1075	0.0525	0.0100722	0.000101449
	0.1125	-0.0525	0.1125	0.0525	0.00211551	4.47538e-06
	0.1175	-0.0525	0.1175	0.0525	0.00035507	1.26075e-07
	0.1225	-0.0525	0.1225	0.0525	4.74811e-05	2.25446e-09
	0.1275	-0.0525	0.1275	0.0525	5.04716e-06	2.54738e-11
	-0.1275	-0.0475	0.1275	0.0475	7.04318e-06	4.96063e-11
	-0.1225	-0.0475	0.1225	0.0475	6.62586e-05	4.39021e-09
	-0.1175	-0.0475	0.1175	0.0475	0.000495491	2.45511e-07
	-0.1125	-0.0475	0.1125	0.0475	0.00295214	8.7151e-06
	-0.1075	-0.0475	0.1075	0.0475	0.0140555	0.000197557
	-0.1025	-0.0475	0.1025	0.0475	0.0536916	0.00288279
	-0.0975	-0.0475	0.0975	0.0475	0.165457	0.0273761
	-0.0925	-0.0475	0.0925	0.0475	0.414431	0.171753
	-0.0875	-0.0475	0.0875	0.0475	0.852623	0.726966
	-0.0825	-0.0475	0.0825	0.0475	1.46198	2.13737
	-0.0775	-0.0475	0.0775	0.0475	2.13153	4.54341
	-0.0725	-0.0475	0.0725	0.0475	2.71284	7.35951
	-0.0675	-0.0475	0.0675	0.0475	3.11164	9.68227
	-0.0625	-0.0475	0.0625	0.0475	3.32779	11.0742
	-0.0575	-0.0475	0.0575	0.0475	3.42036	11.6989
	-0.0525	-0.0475	0.0525	0.0475	3.45168	11.9141
	-0.0475	-0.0475	0.0475	0.0475	3.46004	11.9719
	-0.0425	-0.0475	0.0425	0.0475	3.46181	11.9841
	-0.0375	-0.0475	0.0375	0.0475	3.4621	11.9862
	-0.0325	-0.0475	0.0325	0.0475	3.46214	11.9864
	-0.0275	-0.0475	0.0275	0.0475	3.46215	11.9865
	-0.0225	-0.0475	0.0225	0.0475	3.46215	11.9865
	-0.0175	-0.0475	0.0175	0.0475	3.46215	11.9865
	-0.0125	-0.0475	0.0125	0.0475	3.46215	11.9865
	-0.0075	-0.0475	0.0075	0.0475	3.46215	11.9865
	-0.0025	-0.0475	0.0025	0.0475	3.46215	11.9865
	0.0025	-0.0475	0.0025	0.0475	3.46215	11.9865
	0.0075	-0.0475	0.0075	0.0475	3.46215	11.9865
	0.0125	-0.0475	0.0125	0.0475	3.46215	11.9865
	0.0175	-0.0475	0.0175	0.0475	3.46215	11.9865
	0.0225	-0.0475	0.0225	0.0475	3.46215	11.9865
	0.0275	-0.0475	0.0275	0.0475	3.46215	11.9865
	0.0325	-0.0475	0.0325	0.0475	3.46214	11.9864
	0.0375	-0.0475	0.0375	0.0475	3.4621	11.9862
	0.0425	-0.0475	0.0425	0.0475	3.46181	11.9841
	0.0475	-0.0475	0.0475	0.0475	3.46004	11.9719
	0.0525	-0.0475	0.0525	0.0475	3.45168	11.9141
	0.0575	-0.0475	0.0575	0.0475	3.42036	11.6989
	0.0625	-0.0475	0.0625	0.0475	3.32779	11.0742
	0.0675	-0.0475	0.0675	0.0475	3.11164	9.68227
	0.0725	-0.0475	0.0725	0.0475	2.71284	7.35951
	0.0775	-0.0475	0.0775	0.0475	2.13153	4.54341
	0.0825	-0.0475	0.0825	0.0475	1.46198	2.13737
	0.0875	-0.0475	0.0875	0.0475	0.852623	0.726966
	0.0925	-0.0475	0.0925	0.0475	0.414431	0.171753
	0.0975	-0.0475	0.0975	0.0475	0.165457	0.0273761
	0.1025	-0.0475	0.1025	0.0475	0.0536916	0.00288279
	0.1075	-0.0475	0.1075	0.0475	0.0140555	0.000197557
	0.1125	-0.0475	0.1125	0.0475	0.00295214	8.7151e-06
	0.1175	-0.0475	0.1175	0.0475	0.000495491	2.45511e-07
	0.1225	-0.0475	0.1225	0.0475	6.62586e-05	4.39021e-09
	0.1275	-0.0475	0.1275	0.0475	7.04318e-06	4.96063e-11
	-0.1275	-0.0425	0.1275	0.0425	8.65793e-06	7.49597e-11
	-0.1225	-0.0425	0.1225	0.0425	8.14494e-05	6.634e-09
	-0.1175	-0.0425	0.1175	0.0425	0.000609089	3.7099e-07
	-0.1125	-0.0425	0.1125	0.0425	0.00362896	1.31693e-05
	-0.1075	-0.0425	0.1075	0.0425	0.0172779	0.000298527
	-0.1025	-0.0425	0.1025	0.0425	0.0660012	0.00435616
	-0.0975	-0.0425	0.0975	0.0425	0.203391	0.0413678
	-0.0925	-0.0425	0.0925	0.0425	0.509445	0.259535
	-0.0875	-0.0425	0.0875	0.0425	1.0481	1.09851
	-0.0825	-0.0425	0.0825	0.0425	1.79716	3.22977
	-0.0775	-0.0425	0.0775	0.0425	2.62021	6.8655
	-0.0725	-0.0425	0.0725	0.0425	3.3348	11.1209
	-0.0675	-0.0425	0.0675	0.0425	3.82502	14.6308
	-0.0625	-0.0425	0.0625	0.0425	4.09074	16.7341
	-0.0575	-0.0425	0.0575	0.0425	4.20453	17.6781
	-0.0525	-0.0425	0.0525	0.0425	4.24302	18.0032
	-0.0475	-0.0425	0.0475	0.0425	4.25331	18.0906
	-0.0425	-0.0425	0.0425	0.0425	4.25548	18.1091
	-0.0375	-0.0425	0.0375	0.0425	4.25584	18.1122
	-0.0325	-0.0425	0.0325	0.0425	4.25589	18.1126
	-0.0275	-0.0425	0.0275	0.0425	4.2559	18.1126
	-0.0225	-0.0425	0.0225	0.0425	4.2559	18.1126
	-0.0175	-0.0425	0.0175	0.0425	4.2559	18.1126
	-0.0125	-0.0425	0.0125	0.0425	4.2559	18.1126
	-0.0075	-0.0425	0.0075	0.0425	4.2559	18.1126
	-0.0025	-0.0425	0.0025	0.0425	4.2559	18.1126
	0.0025	-0.0425	0.0025	0.0425	4.2559	18.1126
	0.0075	-0.0425	0.0075	0.0425	4.2559	18.1126
	0.0125	-0.0425	0.0125	0.0425	4.2559	18.1126
	0.0175	-0.0425	0.0175	0.0425	4.2559	18.1126
	0.0225	-0.0425	0.0225	0.0425	4.2559	18.1126
	0.0275	-0.0425	0.0275	0.0425	4.2559	18.1126
	0.0325	-0.0425	0.0325	0.0425	4.25589	18.1126
	0.0375	-0.0425	0.0375	0.0425	4.25584	18.1122
	0.0425	-0.0425	0.0425	0.0425	4.25548	18.1091
	0.0475	-0.0425	0.0475	0.0425	4.25331	18.0906
	0.0525	-0.0425	0.0525	0.0425	4.24302	18.0032
	0.0575	-0.0425	0.0575	0.0425	4.20453	17.6781
	0.0625	-0.0425	0.0625	0.0425	4.09074	16.7341
	0.0675	-0.0425	0.0675	0.0425	3.82502	14.6308
	0.0725	-0.0425	0.0725	0.0425	3.3348	11.1209
	0.0775	-0.0425	0.0775	0.0425	2.62021	6.8655
	0.0825	-0.0425	0.0825	0.0425	1.79716	3.22977
	0.0875	-0.0425	0.0875	0.0425	1.0481	1.09851
	0.0925	-0.0425	0.0925	0.0425	0.509445	0.259535
	0.0975	-0.0425	0.0975	0.0425	0.203391	0.0413678
	0.1025	-0.0425	0.1025	0.0425	0.0660012	0.00435616
	0.1075	-0.0425	0.1075	0.0425	0.0172779	0.000298527
	0.1125	-0.0425	0.1125	0.0425	0.00362896	1.31693e-05
	0.1175	-0.0425	0.1175	0.0425	0.000609089	3.7099e-07
	0.1225	-0.0425	0.1225	0.0425	8.14494e-05	6.634e-09
	0.1275	-0.0425	0.1275	0.0425	8.65793e-06	7.49597e-11
	-0.1275	-0.0375	0.1275	0.0375	9.6901e-06	9.38979e-11
	-0.1225	-0.0375	0.1225	0.0375	9.11595e-05	8.31006e-09
	-0.1175	-0.0375	0.1175	0.0375	0.000681703	4.64718e-07
	-0.1125	-0.0375	0.1125	0.0375	0.00406159	1.64965e-05
	-0.1075	-0.0375	0.1075	0.0375	0.0193377	0.000373948
	-0.1025	-0.0375	0.1025	0.0375	0.0738696	0.00545672
	-0.0975	-0.0375	0.0975	0.0375	0.227638	0.0518192
	-0.0925	-0.0375	0.0925	0.0375	0.57018	0.325105
	-0.0875	-0.0375	0.0875	0.0375	1.17305	1.37605
	-0.0825	-0.0375	0.0825	0.0375	2.01141	4.04576
	-0.0775	-0.0375	0.0775	0.0375	2.93258	8.60004
	-0.0725	-0.0375	0.0725	0.0375	3.73236	13.9305
	-0.0675	-0.0375	0.0675	0.0375	4.28103	18.3272
	-0.0625	-0.0375	0.0625	0.0375	4.57842	20.962
	-0.0575	-0.0375	0.0575	0.0375	4.70578	22.1443
	-0.0525	-0.0375	0.0525	0.0375	4.74886	22.5517
	-0.0475	-0.0375	0.0475	0.0375	4.76038	22.6612
	-0.0425	-0.0375	0.0425	0.0375	4.7628	22.6843
	-0.0375	-0.0375	0.0375	0.0375	4.76321	22.6882
	-0.0325	-0.0375	0.0325	0.0375	4.76326	22.6887
	-0.0275	-0.0375	0.0275	0.0375	4.76327	22.6887
	-0.0225	-0.0375	0.0225	0.0375	4.76327	22.6887
	-0.0175	-0.0375	0.0175	0.0375	4.76327	22.6887
	-0.0125	-0.0375	0.0125	0.0375	4.76327	22.6887
	-0.0075	-0.0375	0.0075	0.0375	4.76327	22.6887
	-0.0025	-0.0375	0.0025	0.0375	4.76327	22.6887
	0.0025	-0.0375	0.0025	0.0375	4.76327	22.6887
	0.0075	-0.0375	0.0075	0.0375	4.76327	22.6887
	0.0125	-0.0375	0.0125	0.0375	4.76327	22.6887
	0.0175	-0.0375	0.0175	0.0375	4.76327	22.6887
	0.0225	-0.0375	0.0225	0.0375	4.76327	22.6887
	0.0275	-0.0375	0.0275	0.0375	4.76327	22.6887
	0.0325	-0.0375	0.0325	0.0375	4.76326	22.6887
	0.0375	-0.0375	0.0375	0.0375	4.76321	22.6882
	0.0425	-0.0375	0.0425	0.0375	4.7628	22.6843
	0.0475	-0.0375	0.0475	0.0375	4.76038	22.6612
	0.0525	-0.0375	0.0525	0.0375	4.74886	22.5517
	0.0575	-0.0375	0.0575	0.0375	4.70578	22.1443
	0.0625	-0.0375	0.0625	0.0375	4.57842	20.962
	0.0675	-0.0375	0.0675	0.0375	4.28103	18.3272
	0.0725	-0.0375	0.0725	0.0375	3.73236	13.9305
	0.0775	-0.0375	0.0775	0.0375	2.93258	8.60004
	0.0825	-0.0375	0.0825	0.0375	2.01141	4.04576
	0.0875	-0.0375	0.0875	0.0375	1.17305	1.37605
	0.0925	-0.0375	0.0925	0.0375	0.57018	0.325105
	0.0975	-0.0375	0.0975	0.0375	0.227638	0.0518192
	0.1025	-0.0375	0.1025	0.0375	0.0738696	0.00545672
	0.1075	-0.0375	0.1075	0.0375	0.0193377	0.000373948
	0.1125	-0.0375	0.1125	0.0375	0.00406159	1.64965e-05
	0.1175	-0.0375	0.1175	0.0375	0.000681703	4.64718e-07
	0.1225	-0.0375	0.1225	0.0375	9.11595e-05	8.31006e-09
	0.1275	-0.0375	0.1275	0.0375	9.6901e-06	9.38979e-11
	-0.1275	-0.0325	0.1275	0.0325	1.02114e-05	1.04272e-10
	-0.1225	-0.0325	0.1225	0.0325	9.60635e-05	9.2282e-09
	-0.1175	-0.0325	0.1175	0.0325	0.000718375	5.16063e-07
	-0.1125	-0.0325	0.1125	0.0325	0.00428008	1.83191e-05
	-0.1075	-0.0325	0.1075	0.0325	0.020378	0.000415264
	-0.1025	-0.0325	0.1025	0.0325	0.0778435	0.00605961
	-0.0975	-0.0325	0.0975	0.0325	0.239884	0.0575445
	-0.0925	-0.0325	0.0925	0.0325	0.600853	0.361024
	-0.0875	-0.0325	0.0875	0.0325	1.23616	1.52808
	-0.0825	-0.0325	0.0825	0.0325	2.11961	4.49275
	-0.0775	-0.0325	0.0775	0.0325	3.09034	9.55022
	-0.0725	-0.0325	0.0725	0.0325	3.93315	15.4697
	-0.0675	-0.0325	0.0675	0.0325	4.51133	20.3521
	-0.0625	-0.0325	0.0625	0.0325	4.82472	23.278
	-0.0575	-0.0325	0.0575	0.0325	4.95893	24.591
	-0.0525	-0.0325	0.0525	0.0325	5.00433	25.0433
	-0.0475	-0.0325	0.0475	0.0325	5.01646	25.1649
	-0.0425	-0.0325	0.0425	0.0325	5.01902	25.1906
	-0.0375	-0.0325	0.0375	0.0325	5.01945	25.1949
	-0.0325	-0.0325	0.0325	0.0325	5.01951	25.1954
	-0.0275	-0.0325	0.0275	0.0325	5.01951	25.1955
	-0.0225	-0.0325	0.0225	0.0325	5.01951	25.1955
	-0.0175	-0.0325	0.0175	0.0325	5.01951	25.1955
	-0.0125	-0.0325	0.0125	0.0325	5.01951	25.1955
	-0.0075	-0.0325	0.0075	0.0325	5.01951	25.1955
	-0.0025	-0.0325	0.0025	0.0325	5.01951	25.1955
	0.0025	-0.0325	0.0025	0.0325	5.01951	25.1955
	0.0075	-0.0325	0.0075	0.0325	5.01951	25.1955
	0.0125	-0.0325	0.0125	0.0325	5.01951	25.1955
	0.0175	-0.0325	0.0175	0.0325	5.01951	25.1955
	0.0225	-0.0325	0.0225	0.0325	5.01951	25.1955
	0.0275	-0.0325	0.0275	0.0325	5.01951	25.1955
	0.0325	-0.0325	0.0325	0.0325	5.01951	25.1954
	0.0375	-0.0325	0.0375	0.0325	5.01945	25.1949
	0.0425	-0.0325	0.0425	0.0325	5.01902	25.1906
	0.0475	-0.0325	0.0475	0.0325	5.01646	25.1649
	0.0525	-0.0325	0.0525	0.0325	5.00433	25.0433
	0.0575	-0.0325	0.0575	0.0325	4.95893	24.591
	0.0625	-0.0325	0.0625	0.0325	4.82472	23.278
	0.0675	-0.0325	0.0675	0.0325	4.51133	20.3521
	0.0725	-0.0325	0.0725	0.0325	3.93315	15.4697
	0.0775	-0.0325	0.0775	0.0325	3.09034	9.55022
	0.0825	-0.0325	0.0825	0.0325	2.11961	4.49275
	0.0875	-0.0325	0.0875	0.0325	1.23616	1.52808
	0.0925	-0.0325	0.0925	0.0325	0.600853	0.361024
	0.0975	-0.0325	0.0975	0.0325	0.239884	0.0575445
	0.1025	-0.0325	0.1025	0.0325	0.0778435	0.00605961
	0.1075	-0.0325	0.1075	0.0325	0.020378	0.000415264
	0.1125	-0.0325	0.1125	0.0325	0.00428008	1.83191e-05
	0.1175	-0.0325	0.1175	0.0325	0.000718375	5.16063e-07
	0.1225	-0.0325	0.1225	0.0325	9.60635e-05	9.2282e-09
	0.1275	-0.0325	0.1275	0.0325	1.02114e-05	1.04272e-10
	-0.1275	-0.0275	0.1275	0.0275	1.04194e-05	1.08563e-10
	-0.1225	-0.0275	0.1225	0.0275	9.80202e-05	9.60796e-09
	-0.1175	-0.0275	0.1175	0.0275	0.000733008	5.37301e-07
	-0.1125	-0.0275	0.1125	0.0275	0.00436726	1.9073e-05
	-0.1075	-0.0275	0.1075	0.0275	0.0207931	0.000432353
	-0.1025	-0.0275	0.1025	0.0275	0.0794291	0.00630898
	-0.0975	-0.0275	0.0975	0.0275	0.24477	0.0599126
	-0.0925	-0.0275	0.0925	0.0275	0.613092	0.375881
	-0.0875	-0.0275	0.0875	0.0275	1.26133	1.59096
	-0.0825	-0.0275	0.0825	0.0275	2.16279	4.67764
	-0.0775	-0.0275	0.0775	0.0275	3.15329	9.94324
	-0.0725	-0.0275	0.0725	0.0275	4.01326	16.1063
	-0.0675	-0.0275	0.0675	0.0275	4.60322	21.1896
	-0.0625	-0.0275	0.0625	0.0275	4.923	24.2359
	-0.0575	-0.0275	0.0575	0.0275	5.05994	25.603
	-0.0525	-0.0275	0.0525	0.0275	5.10626	26.0739
	-0.0475	-0.0275	0.0475	0.0275	5.11864	26.2005
	-0.0425	-0.0275	0.0425	0.0275	5.12126	26.2273
	-0.0375	-0.0275	0.0375	0.0275	5.12169	26.2317
	-0.0325	-0.0275	0.0325	0.0275	5.12175	26.2323
	-0.0275	-0.0275	0.0275	0.0275	5.12175	26.2324
	-0.0225	-0.0275	0.0225	0.0275	5.12175	26.2324
	-0.0175	-0.0275	0.0175	0.0275	5.12175	26.2324
	-0.0125	-0.0275	0.0125	0.0275	5.12175	26.2324
	-0.0075	-0.0275	0.0075	0.0275	5.12175	26.2324
	-0.0025	-0.0275	0.0025	0.0275	5.12175	26.2324
	0.0025	-0.0275	0.0025	0.0275	5.12175	26.2324
	0.0075	-0.0275	0.0075	0.0275	5.12175	26.2324
	0.0125	-0.0275	0.0125	0.0275	5.12175	26.2324
	0.0175	-0.0275	0.0175	0.0275	5.12175	26.2324
	0.0225	-0.0275	0.0225	0.0275	5.12175	26.2324
	0.0275	-0.0275	0.0275	0.0275	5.12175	26.2324
	0.0325	-0.0275	0.0325	0.0275	5.12175	26.2323
	0.0375	-0.0275	0.0375	0.0275	5.12169	26.2317
	0.0425	-0.0275	0.0425	0.0275	5.12126	26.2273
	0.0475	-0.0275	0.0475	0.0275	5.11864	26.2005
	0.0525	-0.0275	0.0525	0.0275	5.10626	26.0739
	0.0575	-0.0275	0.0575	0.0275	5.05994	25.603
	0.0625	-0.0275	0.0625	0.0275	4.923	24.2359
	0.0675	-0.0275	0.0675	0.0275	4.60322	21.1896
	0.0725	-0.0275	0.0725	0.0275	4.01326	16.1063
	0.0775	-0.0275	0.0775	0.0275	3.15329	9.94324
	0.0825	-0.0275	0.0825	0.0275	2.16279	4.67764
	0.0875	-0.0275	0.0875	0.0275	1.26133	1.59096
	0.0925	-0.0275	0.0925	0.0275	0.613092	0.375881
	0.0975	-0.0275	0.0975	0.0275	0.24477	0.0599126
	0.1025	-0.0275	0.1025	0.0275	0.0794291	0.00630898
	0.1075	-0.0275	0.1075	0.0275	0.0207931	0.000432353
	0.1125	-0.0275	0.1125	0.0275	0.00436726	1.9073e-05
	0.1175	-0.0275	0.1175	0.0275	0.000733008	5.37301e-07
	0.1225	-0.0275	0.1225	0.0275	9.80202e-05	9.60796e-09
	0.1275	-0.0275	0.1275	0.0275	1.04194e-05	1.08563e-10
	-0.1275	-0.0225	0.1275	0.0225	1.04849e-05	1.09934e-10
	-0.1225	-0.0225	0.1225	0.0225	9.8637e-05	9.72925e-09
	-0.1175	-0.0225	0.1175	0.0225	0.00073762	5.44083e-07
	-0.1125	-0.0225	0.1125	0.0225	0.00439474	1.93138e-05
	-0.1075	-0.0225	0.1075	0.0225	0.0209239	0.000437811
	-0.1025	-0.0225	0.1025	0.0225	0.0799289	0.00638862
	-0.0975	-0.0225	0.0975	0.0225	0.246311	0.0606689
	-0.0925	-0.0225	0.0925	0.0225	0.616949	0.380626
	-0.0875	-0.0225	0.0875	0.0225	1.26927	1.61105
	-0.0825	-0.0225	0.0825	0.0225	2.17639	4.73669
	-0.0775	-0.0225	0.0775	0.0225	3.17313	10.0688
	-0.0725	-0.0225	0.0725	0.0225	4.03851	16.3096
	-0.0675	-0.0225	0.0675	0.0225	4.63218	21.4571
	-0.0625	-0.0225	0.0625	0.0225	4.95397	24.5418
	-0.0575	-0.0225	0.0575	0.0225	5.09177	25.9262
	-0.0525	-0.0225	0.0525	0.0225	5.13839	26.4031
	-0.0475	-0.0225	0.0475	0.0225	5.15085	26.5312
	-0.0425	-0.0225	0.0425	0.0225	5.15348	26.5583
	-0.0375	-0.0225	0.0375	0.0225	5.15392	26.5629
	-0.0325	-0.0225	0.0325	0.0225	5.15397	26.5635
	-0.0275	-0.0225	0.0275	0.0225	5.15398	26.5635
	-0.0225	-0.0225	0.0225	0.0225	5.15398	26.5635
	-0.0175	-0.0225	0.0175	0.0225	5.15398	26.5635
	-0.0125	-0.0225	0.0125	0.0225	5.15398	26.5635
	-0.0075	-0.0225	0.0075	0.0225	5.15398	26.5635
	-0.0025	-0.0225	0.0025	0.0225	5.15398	26.5635
	0.0025	-0.0225	0.0025	0.0225	5.15398	26.5635
	0.0075	-0.0225	0.0075	0.0225	5.15398	26.5635
	0.0125	-0.0225	0.0125	0.0225	5.15398	26.5635
	0.0175	-0.0225	0.0175	0.0225	5.15398	26.5635
	0.0225	-0.0225	0.0225	0.0225	5.15398	26.5635
	0.0275	-0.0225	0.0275	0.0225	5.15398	26.5635
	0.0325	-0.0225	0.0325	0.0225	5.15397	26.5635
	0.0375	-0.0225	0.0375	0.0225	5.15392	26.5629
	0.0425	-0.0225	0.0425	0.0225	5.15348	26.5583
	0.0475	-0.0225	0.0475	0.0225	5.15085	26.5312
	0.0525	-0.0225	0.0525	0.0225	5.13839	26.4031
	0.0575	-0.0225	0.0575	0.0225	5.09177	25.9262
	0.0625	-0.0225	0.0625	0.0225	4.95397	24.5418
	0.0675	-0.0225	0.0675	0.0225	4.63218	21.4571
	0.0725	-0.0225	0.0725	0.0225	4.03851	16.3096
	0.0775	-0.0225	0.0775	0.0225	3.17313	10.0688
	0.0825	-0.0225	0.0825	0.0225	2.17639	4.73669
	0.0875	-0.0225	0.0875	0.0225	1.26927	1.61105
	0.0925	-0.0225	0.0925	0.0225	0.616949	0.380626
	0.0975	-0.0225	0.0975	0.0225	0.246311	0.0606689
	0.1025	-0.0225	0.1025	0.0225	0.0799289	0.00638862
	0.1075	-0.0225	0.1075	0.0225	0.0209239	0.000437811
	0.1125	-0.0225	0.1125	0.0225	0.00439474	1.93138e-05
	0.1175	-0.0225	0.1175	0.0225	0.00073762	5.44083e-07
	0.1225	-0.0225	0.1225	0.0225	9.8637e-05	9.72925e-09
	0.1275	-0.0225	0.1275	0.0225	1.04849e-05	1.09934e-10
	-0.1275	-0.0175	0.1275	0.0175	1.05013e-05	1.10276e-10
	-0.1225	-0.0175	0.1225	0.0175	9.87905e-05	9.75956e-09
	-0.1175	-0.0175	0.1175	0.0175	0.000738768	5.45778e-07
	-0.1125	-0.0175	0.1125	0.0175	0.00440158	1.93739e-05
	-0.1075	-0.0175	0.1075	0.0175	0.0209565	0.000439175
	-0.1025	-0.0175	0.1025	0.0175	0.0800533	0.00640853
	-0.0975	-0.0175	0.0975	0.0175	0.246694	0.0608579
	-0.0925	-0.0175	0.0925	0.0175	0.61791	0.381812
	-0.0875	-0.0175	0.0875	0.0175	1.27125	1.61607
	-0.0825	-0.0175	0.0825	0.0175	2.17978	4.75145
	-0.0775	-0.0175	0.0775	0.0175	3.17807	10.1001
	-0.0725	-0.0175	0.0725	0.0175	4.0448	16.3604
	-0.0675	-0.0175	0.0675	0.0175	4.6394	21.524
	-0.0625	-0.0175	0.0625	0.0175	4.96168	24.6183
	-0.0575	-0.0175	0.0575	0.0175	5.0997	26.0069
	-0.0525	-0.0175	0.0525	0.0175	5.14639	26.4853
	-0.0475	-0.0175	0.0475	0.0175	5.15887	26.6139
	-0.0425	-0.0175	0.0425	0.0175	5.1615	26.6411
	-0.0375	-0.0175	0.0375	0.0175	5.16194	26.6456
	-0.0325	-0.0175	0.0325	0.0175	5.162	26.6462
	-0.0275	-0.0175	0.0275	0.0175	5.162	26.6463
	-0.0225	-0.0175	0.0225	0.0175	5.162	26.6463
	-0.0175	-0.0175	0.0175	0.0175	5.162	26.6463
	-0.0125	-0.0175	0.0125	0.0175	5.162	26.6463
	-0.0075	-0.0175	0.0075	0.0175	5.162	26.6463
	-0.0025	-0.0175	0.0025	0.0175	5.162	26.6463
	0.0025	-0.0175	0.0025	0.0175	5.162	26.6463
	0.0075	-0.0175	0.0075	0.0175	5.162	26.6463
	0.0125	-0.0175	0.0125	0.0175	5.162	26.6463
	0.0175	-0.0175	0.0175	0.0175	5.162	26.6463
	0.0225	-0.0175	0.0225	0.0175	5.162	26.6463
	0.0275	-0.0175	0.0275	0.0175	5.162	26.6463
	0.0325	-0.0175	0.0325	0.0175	5.162	26.6462
	0.0375	-0.0175	0.0375	0.0175	5.16194	26.6456
	0.0425	-0.0175	0.0425	0.0175	5.1615	26.6411
	0.0475	-0.0175	0.0475	0.0175	5.15887	26.6139
	0.0525	-0.0175	0.0525	0.0175	5.14639	26.4853
	0.0575	-0.0175	0.0575	0.0175	5.0997	26.0069
	0.0625	-0.0175	0.0625	0.0175	4.96168	24.6183
	0.0675	-0.0175	0.0675	0.0175	4.6394	21.524
	0.0725	-0.0175	0.0725	0.0175	4.0448	16.3604
	0.0775	-0.0175	0.0775	0.0175	3.17807	10.1001
	0.0825	-0.0175	0.0825	0.0175	2.17978	4.75145
	0.0875	-0.0175	0.0875	0.0175	1.27125	1.61607
	0.0925	-0.0175	0.0925	0.0175	0.61791	0.381812
	0.0975	-0.0175	0.0975	0.0175	0.246694	0.0608579
	0.1025	-0.0175	0.1025	0.0175	0.0800533	0.00640853
	0.1075	-0.0175	0.1075	0.0175	0.0209565	0.000439175
	0.1125	-0.0175	0.1125	0.0175	0.00440158	1.93739e-05
	0.1175	-0.0175	0.1175	0.0175	0.000738768	5.45778e-07
	0.1225	-0.0175	0.1225	0.0175	9.87905e-05	9.75956e-09
	0.1275	-0.0175	0.1275	0.0175	1.05013e-05	1.10276e-10
	-0.1275	-0.0125	0.1275	0.0125	1.05045e-05	1.10344e-10
	-0.1225	-0.0125	0.1225	0.0125	9.88207e-05	9.76553e-09
	-0.1175	-0.0125	0.1175	0.0125	0.000738994	5.46112e-07
	-0.1125	-0.0125	0.1125	0.0125	0.00440293	1.93858e-05
	-0.1075	-0.0125	0.1075	0.0125	0.0209629	0.000439444
	-0.1025	-0.0125	0.1025	0.0125	0.0800778	0.00641245
	-0.0975	-0.0125	0.0975	0.0125	0.246769	0.0608951
	-0.0925	-0.0125	0.0925	0.0125	0.618098	0.382046
	-0.0875	-0.0125	0.0875	0.0125	1.27164	1.61706
	-0.0825	-0.0125	0.0825	0.0125	2.18045	4.75435
	-0.0775	-0.0125	0.0775	0.0125	3.17904	10.1063
	-0.0725	-0.0125	0.0725	0.0125	4.04604	16.3704
	-0.0675	-0.0125	0.0675	0.0125	4.64081	21.5371
	-0.0625	-0.0125	0.0625	0.0125	4.9632	24.6334
	-0.0575	-0.0125	0.0575	0.0125	5.10126	26.0228
	-0.0525	-0.0125	0.0525	0.0125	5.14796	26.5015
	-0.0475	-0.0125	0.0475	0.0125	5.16044	26.6302
	-0.0425	-0.0125	0.0425	0.0125	5.16308	26.6574
	-0.0375	-0.0125	0.0375	0.0125	5.16352	26.6619
	-0.0325	-0.0125	0.0325	0.0125	5.16357	26.6625
	-0.0275	-0.0125	0.0275	0.0125	5.16358	26.6626
	-0.0225	-0.0125	0.0225	0.0125	5.16358	26.6626
	-0.0175	-0.0125	0.0175	0.0125	5.16358	26.6626
	-0.0125	-0.0125	0.0125	0.0125	5.16358	26.6626
	-0.0075	-0.0125	0.0075	0.0125	5.16358	26.6626
	-0.0025	-0.0125	0.0025	0.0125	5.16358	26.6626
	0.0025	-0.0125	0.0025	0.0125	5.16358	26.6626
	0.0075	-0.0125	0.0075	0.0125	5.16358	26.6626
	0.0125	-0.0125	0.0125	0.0125	5.16358	26.6626
	0.0175	-0.0125	0.0175	0.0125	5.16358	26.6626
	0.0225	-0.0125	0.0225	0.0125	5.16358	26.6626
	0.0275	-0.0125	0.0275	0.0125	5.16358	26.6626
	0.0325	-0.0125	0.0325	0.0125	5.16357	26.6625
	0.0375	-0.0125	0.0375	0.0125	5.16352	26.6619
	0.0425	-0.0125	0.0425	0.0125	5.16308	26.6574
	0.0475	-0.0125	0.0475	0.0125	5.16044	26.6302
	0.0525	-0.0125	0.0525	0.0125	5.14796	26.5015
	0.0575	-0.0125	0.0575	0.0125	5.10126	26.0228
	0.0625	-0.0125	0.0625	0.0125	4.9632	24.6334
	0.0675	-0.0125	0.0675	0.0125	4.64081	21.5371
	0.0725	-0.0125	0.0725	0.0125	4.04604	16.3704
	0.0775	-0.0125	0.0775	0.0125	3.17904	10.1063
	0.0825	-0.0125	0.0825	0.0125	2.18045	4.75435
	0.0875	-0.0125	0.0875	0.0125	1.27164	1.61706
	0.0925	-0.0125	0.0925	0.0125	0.618098	0.382046
	0.0975	-0.0125	0.0975	0.0125	0.246769	0.0608951
	0.1025	-0.0125	0.1025	0.0125	0.0800778	0.00641245
	0.1075	-0.0125	0.1075	0.0125	0.0209629	0.000439444
	0.1125	-0.0125	0.1125	0.0125	0.00440293	1.93858e-05
	0.1175	-0.0125	0.1175	0.0125	0.000738994	5.46112e-07
	0.1225	-0.0125	0.1225	0.0125	9.88207e-05	9.76553e-09
	0.1275	-0.0125	0.1275	0.0125	1.05045e-05	1.10344e-10
	-0.1275	-0.0075	0.1275	0.0075	1.0505e-05	1.10354e-10
	-0.1225	-0.0075	0.1225	0.0075	9.88254e-05	9.76646e-09
	-0.1175	-0.0075	0.1175	0.0075	0.000739029	5.46164e-07
	-0.1125	-0.0075	0.1125	0.0075	0.00440314	1.93876e-05
	-0.1075	-0.0075	0.1075	0.0075	0.0209639	0.000439485
	-0.1025	-0.0075	0.1025	0.0075	0.0800815	0.00641305
	-0.0975	-0.0075	0.0975	0.0075	0.246781	0.0609009
	-0.0925	-0.0075	0.0925	0.0075	0.618128	0.382082
	-0.0875	-0.0075	0.0875	0.0075	1.2717	1.61721
	-0.0825	-0.0075	0.0825	0.0075	2.18055	4.75481
	-0.0775	-0.0075	0.0775	0.0075	3.17919	10.1073
	-0.0725	-0.0075	0.0725	0.0075	4.04623	16.372
	-0.0675	-0.0075	0.0675	0.0075	4.64103	21.5392
	-0.0625	-0.0075	0.0625	0.0075	4.96344	24.6357
	-0.0575	-0.0075	0.0575	0.0075	5.1015	26.0253
	-0.0525	-0.0075	0.0525	0.0075	5.14821	26.504
	-0.0475	-0.0075	0.0475	0.0075	5.16069	26.6327
	-0.0425	-0.0075	0.0425	0.0075	5.16332	26.6599
	-0.0375	-0.0075	0.0375	0.0075	5.16376	26.6644
	-0.0325	-0.0075	0.0325	0.0075	5.16382	26.665
	-0.0275	-0.0075	0.0275	0.0075	5.16383	26.6651
	-0.0225	-0.0075	0.0225	0.0075	5.16383	26.6651
	-0.0175	-0.0075	0.0175	0.0075	5.16383	26.6651
	-0.0125	-0.0075	0.0125	0.0075	5.16383	26.6651
	-0.0075	-0.0075	0.0075	0.0075	5.16383	26.6651
	-0.0025	-0.0075	0.0025	0.0075	5.16383	26.6651
	0.0025	-0.0075	0.0025	0.0075	5.16383	26.6651
	0.0075	-0.0075	0.0075	0.0075	5.16383	26.6651
	0.0125	-0.0075	0.0125	0.0075	5.16383	26.6651
	0.0175	-0.0075	0.0175	0.0075	5.16383	26.6651
	0.0225	-0.0075	0.0225	0.0075	5.16383	26.6651
	0.0275	-0.0075	0.0275	0.0075	5.16383	26.6651
	0.0325	-0.0075	0.0325	0.0075	5.16382	26.665
	0.0375	-0.0075	0.0375	0.0075	5.16376	26.6644
	0.0425	-0.0075	0.0425	0.0075	5.16332	26.6599
	0.0475	-0.0075	0.0475	0.0075	5.16069	26.6327
	0.0525	-0.0075	0.0525	0.0075	5.14821	26.504
	0.0575	-0.0075	0.0575	0.0075	5.1015	26.0253
	0.0625	-0.0075	0.0625	0.0075	4.96344	24.6357
	0.0675	-0.0075	0.0675	0.0075	4.64103	21.5392
	0.0725	-0.0075	0.0725	0.0075	4.04623	16.372
	0.0775	-0.0075	0.0775	0.0075	3.17919	10.1073
	0.0825	-0.0075	0.0825	0.0075	2.18055	4.75481
	0.0875	-0.0075	0.0875	0.0075	1.2717	1.61721
	0.0925	-0.0075	0.0925	0.0075	0.618128	0.382082
	0.0975	-0.0075	0.0975	0.0075	0.246781	0.0609009
	0.1025	-0.0075	0.1025	0.0075	0.0800815	0.00641305
	0.1075	-0.0075	0.1075	0.0075	0.0209639	0.000439485
	0.1125	-0.0075	0.1125	0.0075	0.00440314	1.93876e-05
	0.1175	-0.0075	0.1175	0.0075	0.000739029	5.46164e-07
	0.1225	-0.0075	0.1225	0.0075	9.88254e-05	9.76646e-09
	0.1275	-0.0075	0.1275	0.0075	1.0505e-05	1.10354e-10
	-0.1275	-0.0025	0.1275	0.0025	1.0505e-05	1.10356e-10
	-0.1225	-0.0025	0.1225	0.0025	9.8826e-05	9.76657e-09
	-0.1175	-0.0025	0.1175	0.0025	0.000739033	5.4617e-07
	-0.1125	-0.0025	0.1125	0.0025	0.00440316	1.93878e-05
	-0.1075	-0.0025	0.1075	0.0025	0.020964	0.00043949
	-0.1025	-0.0025	0.1025	0.0025	0.080082	0.00641313
	-0.0975	-0.0025	0.0975	0.0025	0.246783	0.0609016
	-0.0925	-0.0025	0.0925	0.0025	0.618131	0.382086
	-0.0875	-0.0025	0.0875	0.0025	1.2717	1.61723
	-0.0825	-0.0025	0.0825	0.0025	2.18056	4.75486
	-0.0775	-0.0025	0.0775	0.0025	3.17921	10.1074
	-0.0725	-0.0025	0.0725	0.0025	4.04625	16.3722
	-0.0675	-0.0025	0.0675	0.0025	4.64106	21.5394
	-0.0625	-0.0025	0.0625	0.0025	4.96346	24.636
	-0.0575	-0.0025	0.0575	0.0025	5.10153	26.0256
	-0.0525	-0.0025	0.0525	0.0025	5.14824	26.5044
	-0.0475	-0.0025	0.0475	0.0025	5.16072	26.633
	-0.0425	-0.0025	0.0425	0.0025	5.16335	26.6602
	-0.0375	-0.0025	0.0375	0.0025	5.16379	26.6647
	-0.0325	-0.0025	0.0325	0.0025	5.16385	26.6653
	-0.0275	-0.0025	0.0275	0.0025	5.16386	26.6654
	-0.0225	-0.0025	0.0225	0.0025	5.16386	26.6654
	-0.0175	-0.0025	0.0175	0.0025	5.16386	26.6654
	-0.0125	-0.0025	0.0125	0.0025	5.16386	26.6654
	-0.0075	-0.0025	0.0075	0.0025	5.16386	26.6654
	-0.0025	-0.0025	0.0025	0.0025	5.16386	26.6654
	0.0025	-0.0025	0.0025	0.0025	5.16386	26.6654
	0.0075	-0.0025	0.0075	0.0025	5.16386	26.6654
	0.0125	-0.0025	0.0125	0.0025	5.16386	26.6654
	0.0175	-0.0025	0.0175	0.0025	5.16386	26.6654
	0.0225	-0.0025	0.0225	0.0025	5.16386	26.6654
	0.0275	-0.0025	0.0275	0.0025	5.16386	26.6654
	0.0325	-0.0025	0.0325	0.0025	5.16385	26.6653
	0.0375	-0.0025	0.0375	0.0025	5.16379	26.6647
	0.0425	-0.0025	0.0425	0.0025	5.16335	26.6602
	0.0475	-0.0025	0.0475	0.0025	5.16072	26.633
	0.0525	-0.0025	0.0525	0.0025	5.14824	26.5044
	0.0575	-0.0025	0.0575	0.0025	5.10153	26.0256
	0.0625	-0.0025	0.0625	0.0025	4.96346	24.636
	0.0675	-0.0025	0.0675	0.0025	4.64106	21.5394
	0.0725	-0.0025	0.0725	0.0025	4.04625	16.3722
	0.0775	-0.0025	0.0775	0.0025	3.17921	10.1074
	0.0825	-0.0025	0.0825	0.0025	2.18056	4.75486
	0.0875	-0.0025	0.0875	0.0025	1.2717	1.61723
	0.0925	-0.0025	0.0925	0.0025	0.618131	0.382086
	0.0975	-0.0025	0.0975	0.0025	0.246783	0.0609016
	0.1025	-0.0025	0.1025	0.0025	0.080082	0.00641313
	0.1075	-0.0025	0.1075	0.0025	0.020964	0.00043949
	0.1125	-0.0025	0.1125	0.0025	0.00440316	1.93878e-05
	0.1175	-0.0025	0.1175	0.0025	0.000739033	5.4617e-07
	0.1225	-0.0025	0.1225	0.0025	9.8826e-05	9.76657e-09
	0.1275	-0.0025	0.1275	0.0025	1.0505e-05	1.10356e-10
	-0.1275	0.0025	0.1275	0.0025	1.0505e-05	1.10356e-10
	-0.1225	0.0025	0.1225	0.0025	9.8826e-05	9.76657e-09
	-0.1175	0.0025	0.1175	0.0025	0.000739033	5.4617e-07
	-0.1125	0.0025	0.1125	0.0025	0.00440316	1.93878e-05
	-0.1075	0.0025	0.1075	0.0025	0.020964	0.00043949
	-0.1025	0.0025	0.1025	0.0025	0.080082	0.00641313
	-0.0975	0.0025	0.0975	0.0025	0.246783	0.0609016
	-0.0925	0.0025	0.0925	0.0025	0.618131	0.382086
	-0.0875	0.0025	0.0875	0.0025	1.2717	1.61723
	-0.0825	0.0025	0.0825	0.0025	2.18056	4.75486
	-0.0775	0.0025	0.0775	0.0025	3.17921	10.1074
	-0.0725	0.0025	0.0725	0.0025	4.04625	16.3722
	-0.0675	0.0025	0.0675	0.0025	4.64106	21.5394
	-0.0625	0.0025	0.0625	0.0025	4.96346	24.636
	-0.0575	0.0025	0.0575	0.0025	5.10153	26.0256
	-0.0525	0.0025	0.0525	0.0025	5.14824	26.5044
	-0.0475	0.0025	0.0475	0.0025	5.16072	26.633
	-0.0425	0.0025	0.0425	0.0025	5.16335	26.6602
	-0.0375	0.0025	0.0375	0.0025	5.16379	26.6647
	-0.0325	0.0025	0.0325	0.0025	5.16385	26.6653
	-0.0275	0.0025	0.0275	0.0025	5.16386	26.6654
	-0.0225	0.0025	0.0225	0.0025	5.16386	26.6654
	-0.0175	0.0025	0.0175	0.0025	5.16386	26.6654
	-0.0125	0.0025	0.0125	0.0025	5.16386	26.6654
	-0.0075	0.0025	0.0075	0.0025	5.16386	26.6654
	-0.0025	0.0025	0.0025	0.0025	5.16386	26.6654
	0.0025	0.0025	0.0025	0.0025	5.16386	26.6654
	0.0075	0.0025	0.0075	0.0025	5.16386	26.6654
	0.0125	0.0025	0.0125	0.0025	5.16386	26.6654
	0.0175	0.0025	0.0175	0.0025	5.16386	26.6654
	0.0225	0.0025	0.0225	0.0025	5.16386	26.6654
	0.0275	0.0025	0.0275	0.0025	5.16386	26.6654
	0.0325	0.0025	0.0325	0.0025	5.16385	26.6653
	0.0375	0.0025	0.0375	0.0025	5.16379	26.6647
	0.0425	0.0025	0.0425	0.0025	5.16335	26.6602
	0.0475	0.0025	0.0475	0.0025	5.16072	26.633
	0.0525	0.0025	0.0525	0.0025	5.14824	26.5044
	0.0575	0.0025	0.0575	0.0025	5.10153	26.0256
	0.0625	0.0025	0.0625	0.0025	4.96346	24.636
	0.0675	0.0025	0.0675	0.0025	4.64106	21.5394
	0.0725	0.0025	0.0725	0.0025	4.04625	16.3722
	0.0775	0.0025	0.0775	0.0025	3.17921	10.1074
	0.0825	0.0025	0.0825	0.0025	2.18056	4.75486
	0.0875	0.0025	0.0875	0.0025	1.2717	1.61723
	0.0925	0.0025	0.0925	0.0025	0.618131	0.382086
	0.0975	0.0025	0.0975	0.0025	0.246783	0.0609016
	0.1025	0.0025	0.1025	0.0025	0.080082	0.00641313
	0.1075	0.0025	0.1075	0.0025	0.020964	0.00043949
	0.1125	0.0025	0.1125	0.0025	0.00440316	1.93878e-05
	0.1175	0.0025	0.1175	0.0025	0.000739033	5.4617e-07
	0.1225	0.0025	0.1225	0.0025	9.8826e-05	9.76657e-09
	0.1275	0.0025	0.1275	0.0025	1.0505e-05	1.10356e-10
	-0.1275	0.0075	0.1275	0.0075	1.0505e-05	1.10354e-10
	-0.1225	0.0075	0.1225	0.0075	9.88254e-05	9.76646e-09
	-0.1175	0.0075	0.1175	0.0075	0.000739029	5.46164e-07
	-0.1125	0.0075	0.1125	0.0075	0.00440314	1.93876e-05
	-0.1075	0.0075	0.1075	0.0075	0.0209639	0.000439485
	-0.1025	0.0075	0.1025	0.0075	0.0800815	0.00641305
	-0.0975	0.0075	0.0975	0.0075	0.246781	0.0609009
	-0.0925	0.0075	0.0925	0.0075	0.618128	0.382082
	-0.0875	0.0075	0.0875	0.0075	1.2717	1.61721
	-0.0825	0.0075	0.0825	0.0075	2.18055	4.75481
	-0.0775	0.0075	0.0775	0.0075	3.17919	10.1073
	-0.0725	0.0075	0.0725	0.0075	4.04623	16.372
	-0.0675	0.0075	0.0675	0.0075	4.64103	21.5392
	-0.0625	0.0075	0.0625	0.0075	4.96344	24.6357
	-0.0575	0.0075	0.0575	0.0075	5.1015	26.0253
	-0.0525	0.0075	0.0525	0.0075	5.14821	26.504
	-0.0475	0.0075	0.0475	0.0075	5.16069	26.6327
	-0.0425	0.0075	0.0425	0.0075	5.16332	26.6599
	-0.0375	0.0075	0.0375	0.0075	5.16376	26.6644
	-0.0325	0.0075	0.0325	0.0075	5.16382	26.665
	-0.0275	0.0075	0.0275	0.0075	5.16383	26.6651
	-0.0225	0.0075	0.0225	0.0075	5.16383	26.6651
	-0.0175	0.0075	0.0175	0.0075	5.16383	26.6651
	-0.0125	0.0075	0.0125	0.0075	5.16383	26.6651
	-0.0075	0.0075	0.0075	0.0075	5.16383	26.6651
	-0.0025	0.0075	0.0025	0.0075	5.16383	26.6651
	0.0025	0.0075	0.0025	0.0075	5.16383	26.6651
	0.0075	0.0075	0.0075	0.0075	5.16383	26.6651
	0.0125	0.0075	0.0125	0.0075	5.16383	26.6651
	0.0175	0.0075	0.0175	0.0075	5.16383	26.6651
	0.0225	0.0075	0.0225	0.0075	5.16383	26.6651
	0.0275	0.0075	0.0275	0.0075	5.16383	26.6651
	0.0325	0.0075	0.0325	0.0075	5.16382	26.665
	0.0375	0.0075	0.0375	0.0075	5.16376	26.6644
	0.0425	0.0075	0.0425	0.0075	5.16332	26.6599
	0.0475	0.0075	0.0475	0.0075	5.16069	26.6327
	0.0525	0.0075	0.0525	0.0075	5.14821	26.504
	0.0575	0.0075	0.0575	0.0075	5.1015	26.0253
	0.0625	0.0075	0.0625	0.0075	4.96344	24.6357
	0.0675	0.0075	0.0675	0.0075	4.64103	21.5392
	0.0725	0.0075	0.0725	0.0075	4.04623	16.372
	0.0775	0.0075	0.0775	0.0075	3.17919	10.1073
	0.0825	0.0075	0.0825	0.0075	2.18055	4.75481
	0.0875	0.0075	0.0875	0.0075	1.2717	1.61721
	0.0925	0.0075	0.0925	0.0075	0.618128	0.382082
	0.0975	0.0075	0.0975	0.0075	0.246781	0.0609009
	0.1025	0.0075	0.1025	0.0075	0.0800815	0.00641305
	0.1075	0.0075	0.1075	0.0075	0.0209639	0.000439485
	0.1125	0.0075	0.1125	0.0075	0.00440314	1.93876e-05
	0.1175	0.0075	0.1175	0.0075	0.000739029	5.46164e-07
	0.1225	0.0075	0.1225	0.0075	9.88254e-05	9.76646e-09
	0.1275	0.0075	0.1275	0.0075	1.0505e-05	1.10354e-10
	-0.1275	0.0125	0.1275	0.0125	1.05045e-05	1.10344e-10
	-0.1225	0.0125	0.1225	0.0125	9.88207e-05	9.76553e-09
	-0.1175	0.0125	0.1175	0.0125	0.000738994	5.46112e-07
	-0.1125	0.0125	0.1125	0.0125	0.00440293	1.93858e-05
	-0.1075	0.0125	0.1075	0.0125	0.0209629	0.000439444
	-0.1025	0.0125	0.1025	0.0125	0.0800778	0.00641245
	-0.0975	0.0125	0.0975	0.0125	0.246769	0.0608951
	-0.0925	0.0125	0.0925	0.0125	0.618098	0.382046
	-0.0875	0.0125	0.0875	0.0125	1.27164	1.61706
	-0.0825	0.0125	0.0825	0.0125	2.18045	4.75435
	-0.0775	0.0125	0.0775	0.0125	3.17904	10.1063
	-0.0725	0.0125	0.0725	0.0125	4.04604	16.3704
	-0.0675	0.0125	0.0675	0.0125	4.64081	21.5371
	-0.0625	0.0125	0.0625	0.0125	4.9632	24.6334
	-0.0575	0.0125	0.0575	0.0125	5.10126	26.0228
	-0.0525	0.0125	0.0525	0.0125	5.14796	26.5015
	-0.0475	0.0125	0.0475	0.0125	5.16044	26.6302
	-0.0425	0.0125	0.0425	0.0125	5.16308	26.6574
	-0.0375	0.0125	0.0375	0.0125	5.16352	26.6619
	-0.0325	0.0125	0.0325	0.0125	5.16357	26.6625
	-0.0275	0.0125	0.0275	0.0125	5.16358	26.6626
	-0.0225	0.0125	0.0225	0.0125	5.16358	26.6626
	-0.0175	0.0125	0.0175	0.0125	5.16358	26.6626
	-0.0125	0.0125	0.0125	0.0125	5.16358	26.6626
	-0.0075	0.0125	0.0075	0.0125	5.16358	26.6626
	-0.0025	0.0125	0.0025	0.0125	5.16358	26.6626
	0.0025	0.0125	0.0025	0.0125	5.16358	26.6626
	0.0075	0.0125	0.0075	0.0125	5.16358	26.6626
	0.0125	0.0125	0.0125	0.0125	5.16358	26.6626
	0.0175	0.0125	0.0175	0.0125	5.16358	26.6626
	0.0225	0.0125	0.0225	0.0125	5.16358	26.6626
	0.0275	0.0125	0.0275	0.0125	5.16358	26.6626
	0.0325	0.0125	0.0325	0.0125	5.16357	26.6625
	0.0375	0.0125	0.0375	0.0125	5.16352	26.6619
	0.0425	0.0125	0.0425	0.0125	5.16308	26.6574
	0.0475	0.0125	0.0475	0.0125	5.16044	26.6302
	0.0525	0.0125	0.0525	0.0125	5.14796	26.5015
	0.0575	0.0125	0.0575	0.0125	5.10126	26.0228
	0.0625	0.0125	0.0625	0.0125	4.9632	24.6334
	0.0675	0.0125	0.0675	0.0125	4.64081	21.5371
	0.0725	0.0125	0.0725	0.0125	4.04604	16.3704
	0.0775	0.0125	0.0775	0.0125	3.17904	10.1063
	0.0825	0.0125	0.0825	0.0125	2.18045	4.75435
	0.0875	0.0125	0.0875	0.0125	1.27164	1.61706
	0.0925	0.0125	0.0925	0.0125	0.618098	0.382046
	0.0975	0.0125	0.0975	0.0125	0.246769	0.0608951
	0.1025	0.0125	0.1025	0.0125	0.0800778	0.00641245
	0.1075	0.0125	0.1075	0.0125	0.0209629	0.000439444
	0.1125	0.0125	0.1125	0.0125	0.00440293	1.93858e-05
	0.1175	0.0125	0.1175	0.0125	0.000738994	5.46112e-07
	0.1225	0.0125	0.1225	0.0125	9.88207e-05	9.76553e-09
	0.1275	0.0125	0.1275	0.0125	1.05045e-05	1.10344e-10
	-0.1275	0.0175	0.1275	0.0175	1.05013e-05	1.10276e-10
	-0.1225	0.0175	0.1225	0.0175	9.87905e-05	9.75956e-09
	-0.1175	0.0175	0.1175	0.0175	0.000738768	5.45778e-07
	-0.1125	0.0175	0.1125	0.0175	0.00440158	1.93739e-05
	-0.1075	0.0175	0.1075	0.0175	0.0209565	0.000439175
	-0.1025	0.0175	0.1025	0.0175	0.0800533	0.00640853
	-0.0975	0.0175	0.0975	0.0175	0.246694	0.0608579
	-0.0925	0.0175	0.0925	0.0175	0.61791	0.381812
	-0.0875	0.0175	0.0875	0.0175	1.27125	1.61607
	-0.0825	0.0175	0.0825	0.0175	2.17978	4.75145
	-0.0775	0.0175	0.0775	0.0175	3.17807	10.1001
	-0.0725	0.0175	0.0725	0.0175	4.0448	16.3604
	-0.0675	0.0175	0.0675	0.0175	4.6394	21.524
	-0.0625	0.0175	0.0625	0.0175	4.96168	24.6183
	-0.0575	0.0175	0.0575	0.0175	5.0997	26.0069
	-0.0525	0.0175	0.0525	0.0175	5.14639	26.4853
	-0.0475	0.0175	0.0475	0.0175	5.15887	26.6139
	-0.0425	0.0175	0.0425	0.0175	5.1615	26.6411
	-0.0375	0.0175	0.0375	0.0175	5.16194	26.6456
	-0.0325	0.0175	0.0325	0.0175	5.162	26.6462
	-0.0275	0.0175	0.0275	0.0175	5.162	26.6463
	-0.0225	0.0175	0.0225	0.0175	5.162	26.6463
	-0.0175	0.0175	0.0175	0.0175	5.162	26.6463
	-0.0125	0.0175	0.0125	0.0175	5.162	26.6463
	-0.0075	0.0175	0.0075	0.0175	5.162	26.6463
	-0.0025	0.0175	0.0025	0.0175	5.162	26.6463
	0.0025	0.0175	0.0025	0.0175	5.162	26.6463
	0.0075	0.0175	0.0075	0.0175	5.162	26.6463
	0.0125	0.0175	0.0125	0.0175	5.162	26.6463
	0.0175	0.0175	0.0175	0.0175	5.162	26.6463
	0.0225	0.0175	0.0225	0.0175	5.162	26.6463
	0.0275	0.0175	0.0275	0.0175	5.162	26.6463
	0.0325	0.0175	0.0325	0.0175	5.162	26.6462
	0.0375	0.0175	0.0375	0.0175	5.16194	26.6456
	0.0425	0.0175	0.0425	0.0175	5.1615	26.6411
	0.0475	0.0175	0.0475	0.0175	5.15887	26.6139
	0.0525	0.0175	0.0525	0.0175	5.14639	26.4853
	0.0575	0.0175	0.0575	0.0175	5.0997	26.0069
	0.0625	0.0175	0.0625	0.0175	4.96168	24.6183
	0.0675	0.0175	0.0675	0.0175	4.6394	21.524
	0.0725	0.0175	0.0725	0.0175	4.0448	16.3604
	0.0775	0.0175	0.0775	0.0175	3.17807	10.1001
	0.0825	0.0175	0.0825	0.0175	2.17978	4.75145
	0.0875	0.0175	0.0875	0.0175	1.27125	1.61607
	0.0925	0.0175	0.0925	0.0175	0.61791	0.381812
	0.0975	0.0175	0.0975	0.0175	0.246694	0.0608579
	0.1025	0.0175	0.1025	0.0175	0.0800533	0.00640853
	0.1075	0.0175	0.1075	0.0175	0.0209565	0.000439175
	0.1125	0.0175	0.1125	0.0175	0.00440158	1.93739e-05
	0.1175	0.0175	0.1175	0.0175	0.000738768	5.45778e-07
	0.1225	0.0175	0.1225	0.0175	9.87905e-05	9.75956e-09
	0.1275	0.0175	0.1275	0.0175	1.05013e-05	1.10276e-10
	-0.1275	0.0225	0.1275	0.0225	1.04849e-05	1.09934e-10
	-0.1225	0.0225	0.1225	0.0225	9.8637e-05	9.72925e-09
	-0.1175	0.0225	0.1175	0.0225	0.00073762	5.44083e-07
	-0.1125	0.0225	0.1125	0.0225	0.00439474	1.93138e-05
	-0.1075	0.0225	0.1075	0.0225	0.0209239	0.000437811
	-0.1025	0.0225	0.1025	0.0225	0.0799289	0.00638862
	-0.0975	0.0225	0.0975	0.0225	0.246311	0.0606689
	-0.0925	0.0225	0.0925	0.0225	0.616949	0.380626
	-0.0875	0.0225	0.0875	0.0225	1.26927	1.61105
	-0.0825	0.0225	0.0825	0.0225	2.17639	4.73669
	-0.0775	0.0225	0.0775	0.0225	3.17313	10.0688
	-0.0725	0.0225	0.0725	0.0225	4.03851	16.3096
	-0.0675	0.0225	0.0675	0.0225	4.63218	21.4571
	-0.0625	0.0225	0.0625	0.0225	4.95397	24.5418
	-0.0575	0.0225	0.0575	0.0225	5.09177	25.9262
	-0.0525	0.0225	0.0525	0.0225	5.13839	26.4031
	-0.0475	0.0225	0.0475	0.0225	5.15085	26.5312
	-0.0425	0.0225	0.0425	0.0225	5.15348	26.5583
	-0.0375	0.0225	0.0375	0.0225	5.15392	26.5629
	-0.0325	0.0225	0.0325	0.0225	5.15397	26.5635
	-0.0275	0.0225	0.0275	0.0225	5.15398	26.5635
	-0.0225	0.0225	0.0225	0.0225	5.15398	26.5635
	-0.0175	0.0225	0.0175	0.0225	5.15398	26.5635
	-0.0125	0.0225	0.0125	0.0225	5.15398	26.5635
	-0.0075	0.0225	0.0075	0.0225	5.15398	26.5635
	-0.0025	0.0225	0.0025	0.0225	5.15398	26.5635
	0.0025	0.0225	0.0025	0.0225	5.15398	26.5635
	0.0075	0.0225	0.0075	0.0225	5.15398	26.5635
	0.0125	0.0225	0.0125	0.0225	5.15398	26.5635
	0.0175	0.0225	0.0175	0.0225	5.15398	26.5635
	0.0225	0.0225	0.0225	0.0225	5.15398	26.5635
	0.0275	0.0225	0.0275	0.0225	5.15398	26.5635
	0.0325	0.0225	0.0325	0.0225	5.15397	26.5635
	0.0375	0.0225	0.0375	0.0225	5.15392	26.5629
	0.0425	0.0225	0.0425	0.0225	5.15348	26.5583
	0.0475	0.0225	0.0475	0.0225	5.15085	26.5312
	0.0525	0.0225	0.0525	0.0225	5.13839	26.4031
	0.0575	0.0225	0.0575	0.0225	5.09177	25.9262
	0.0625	0.0225	0.0625	0.0225	4.95397	24.5418
	0.0675	0.0225	0.0675	0.0225	4.63218	21.4571
	0.0725	0.0225	0.0725	0.0225	4.03851	16.3096
	0.0775	0.0225	0.0775	0.0225	3.17313	10.0688
	0.0825	0.0225	0.0825	0.0225	2.17639	4.73669
	0.0875	0.0225	0.0875	0.0225	1.26927	1.61105
	0.0925	0.0225	0.0925	0.0225	0.616949	0.380626
	0.0975	0.0225	0.0975	0.0225	0.246311	0.0606689
	0.1025	0.0225	0.1025	0.0225	0.0799289	0.00638862
	0.1075	0.0225	0.1075	0.0225	0.0209239	0.000437811
	0.1125	0.0225	0.1125	0.0225	0.00439474	1.93138e-05
	0.1175	0.0225	0.1175	0.0225	0.00073762	5.44083e-07
	0.1225	0.0225	0.1225	0.0225	9.8637e-05	9.72925e-09
	0.1275	0.0225	0.1275	0.0225	1.04849e-05	1.09934e-10
	-0.1275	0.0275	0.1275	0.0275	1.04194e-05	1.08563e-10
	-0.1225	0.0275	0.1225	0.0275	9.80202e-05	9.60796e-09
	-0.1175	0.0275	0.1175	0.0275	0.000733008	5.37301e-07
	-0.1125	0.0275	0.1125	0.0275	0.00436726	1.9073e-05
	-0.1075	0.0275	0.1075	0.0275	0.0207931	0.000432353
	-0.1025	0.0275	0.1025	0.0275	0.0794291	0.00630898
	-0.0975	0.0275	0.0975	0.0275	0.24477	0.0599126
	-0.0925	0.0275	0.0925	0.0275	0.613092	0.375881
	-0.0875	0.0275	0.0875	0.0275	1.26133	1.59096
	-0.0825	0.0275	0.0825	0.0275	2.16279	4.67764
	-0.0775	0.0275	0.0775	0.0275	3.15329	9.94324
	-0.0725	0.0275	0.0725	0.0275	4.01326	16.1063
	-0.0675	0.0275	0.0675	0.0275	4.60322	21.1896
	-0.0625	0.0275	0.0625	0.0275	4.923	24.2359
	-0.0575	0.0275	0.0575	0.0275	5.05994	25.603
	-0.0525	0.0275	0.0525	0.0275	5.10626	26.0739
	-0.0475	0.0275	0.0475	0.0275	5.11864	26.2005
	-0.0425	0.0275	0.0425	0.0275	5.12126	26.2273
	-0.0375	0.0275	0.0375	0.0275	5.12169	26.2317
	-0.0325	0.0275	0.0325	0.0275	5.12175	26.2323
	-0.0275	0.0275	0.0275	0.0275	5.12175	26.2324
	-0.0225	0.0275	0.0225	0.0275	5.12175	26.2324
	-0.0175	0.0275	0.0175	0.0275	5.12175	26.2324
	-0.0125	0.0275	0.0125	0.0275	5.12175	26.2324
	-0.0075	0.0275	0.0075	0.0275	5.12175	26.2324
	-0.0025	0.0275	0.0025	0.0275	5.12175	26.2324
	0.0025	0.0275	0.0025	0.0275	5.12175	26.2324
	0.0075	0.0275	0.0075	0.0275	5.12175	26.2324
	0.0125	0.0275	0.0125	0.0275	5.12175	26.2324
	0.0175	0.0275	0.0175	0.0275	5.12175	26.2324
	0.0225	0.0275	0.0225	0.0275	5.12175	26.2324
	0.0275	0.0275	0.0275	0.0275	5.12175	26.2324
	0.0325	0.0275	0.0325	0.0275	5.12175	26.2323
	0.0375	0.0275	0.0375	0.0275	5.12169	26.2317
	0.0425	0.0275	0.0425	0.0275	5.12126	26.2273
	0.0475	0.0275	0.0475	0.0275	5.11864	26.2005
	0.0525	0.0275	0.0525	0.0275	5.10626	26.0739
	0.0575	0.0275	0.0575	0.0275	5.05994	25.603
	0.0625	0.0275	0.0625	0.0275	4.923	24.2359
	0.0675	0.0275	0.0675	0.0275	4.60322	21.1896
	0.0725	0.0275	0.0725	0.0275	4.01326	16.1063
	0.0775	0.0275	0.0775	0.0275	3.15329	9.94324
	0.0825	0.0275	0.0825	0.0275	2.16279	4.67764
	0.0875	0.0275	0.0875	0.0275	1.26133	1.59096
	0.0925	0.0275	0.0925	0.0275	0.613092	0.375881
	0.0975	0.0275	0.0975	0.0275	0.24477	0.0599126
	0.1025	0.0275	0.1025	0.0275	0.0794291	0.00630898
	0.1075	0.0275	0.1075	0.0275	0.0207931	0.000432353
	0.1125	0.0275	0.1125	0.0275	0.00436726	1.9073e-05
	0.1175	0.0275	0.1175	0.0275	0.000733008	5.37301e-07
	0.1225	0.0275	0.1225	0.0275	9.80202e-05	9.60796e-09
	0.1275	0.0275	0.1275	0.0275	1.04194e-05	1.08563e-10
	-0.1275	0.0325	0.1275	0.0325	1.02114e-05	1.04272e-10
	-0.1225	0.0325	0.1225	0.0325	9.60635e-05	9.2282e-09
	-0.1175	0.0325	0.1175	0.0325	0.000718375	5.16063e-07
	-0.1125	0.0325	0.1125	0.0325	0.00428008	1.83191e-05
	-0.1075	0.0325	0.1075	0.0325	0.020378	0.000415264
	-0.1025	0.0325	0.1025	0.0325	0.0778435	0.00605961
	-0.0975	0.0325	0.0975	0.0325	0.239884	0.0575445
	-0.0925	0.0325	0.0925	0.0325	0.600853	0.361024
	-0.0875	0.0325	0.0875	0.0325	1.23616	1.52808
	-0.0825	0.0325	0.0825	0.0325	2.11961	4.49275
	-0.0775	0.0325	0.0775	0.0325	3.09034	9.55022
	-0.0725	0.0325	0.0725	0.0325	3.93315	15.4697
	-0.0675	0.0325	0.0675	0.0325	4.51133	20.3521
	-0.0625	0.0325	0.0625	0.0325	4.82472	23.278
	-0.0575	0.0325	0.0575	0.0325	4.95893	24.591
	-0.0525	0.0325	0.0525	0.0325	5.00433	25.0433
	-0.0475	0.0325	0.0475	0.0325	5.01646	25.1649
	-0.0425	0.0325	0.0425	0.0325	5.01902	25.1906
	-0.0375	0.0325	0.0375	0.0325	5.01945	25.1949
	-0.0325	0.0325	0.0325	0.0325	5.01951	25.1954
	-0.0275	0.0325	0.0275	0.0325	5.01951	25.1955
	-0.0225	0.0325	0.0225	0.0325	5.01951	25.1955
	-0.0175	0.0325	0.0175	0.0325	5.01951	25.1955
	-0.0125	0.0325	0.0125	0.0325	5.01951	25.1955
	-0.0075	0.0325	0.0075	0.0325	5.01951	25.1955
	-0.0025	0.0325	0.0025	0.0325	5.01951	25.1955
	0.0025	0.0325	0.0025	0.0325	5.01951	25.1955
	0.0075	0.0325	0.0075	0.0325	5.01951	25.1955
	0.0125	0.0325	0.0125	0.0325	5.01951	25.1955
	0.0175	0.0325	0.0175	0.0325	5.01951	25.1955
	0.0225	0.0325	0.0225	0.0325	5.01951	25.1955
	0.0275	0.0325	0.0275	0.0325	5.01951	25.1955
	0.0325	0.0325	0.0325	0.0325	5.01951	25.1954
	0.0375	0.0325	0.0375	0.0325	5.01945	25.1949
	0.0425	0.0325	0.0425	0.0325	5.01902	25.1906
	0.0475	0.0325	0.0475	0.0325	5.01646	25.1649
	0.0525	0.0325	0.0525	0.0325	5.00433	25.0433
	0.0575	0.0325	0.0575	0.0325	4.95893	24.591
	0.0625	0.0325	0.0625	0.0325	4.82472	23.278
	0.0675	0.0325	0.0675	0.0325	4.51133	20.3521
	0.0725	0.0325	0.0725	0.0325	3.93315	15.4697
	0.0775	0.0325	0.0775	0.0325	3.09034	9.55022
	0.0825	0.0325	0.0825	0.0325	2.11961	4.49275
	0.0875	0.0325	0.0875	0.0325	1.23616	1.52808
	0.0925	0.0325	0.0925	0.0325	0.600853	0.361024
	0.0975	0.0325	0.0975	0.0325	0.239884	0.0575445
	0.1025	0.0325	0.1025	0.0325	0.0778435	0.00605961
	0.1075	0.0325	0.1075	0.0325	0.020378	0.000415264
	0.1125	0.0325	0.1125	0.0325	0.00428008	1.83191e-05
	0.1175	0.0325	0.1175	0.0325	0.000718375	5.16063e-07
	0.1225	0.0325	0.1225	0.0325	9.60635e-05	9.2282e-09
	0.1275	0.0325	0.1275	0.0325	1.02114e-05	1.04272e-10
	-0.1275	0.0375	0.1275	0.0375	9.6901e-06	9.38979e-11
	-0.1225	0.0375	0.1225	0.0375	9.11595e-05	8.31006e-09
	-0.1175	0.0375	0.1175	0.0375	0.000681703	4.64718e-07
	-0.1125	0.0375	0.1125	0.0375	0.00406159	1.64965e-05
	-0.1075	0.0375	0.1075	0.0375	0.0193377	0.000373948
	-0.1025	0.0375	0.1025	0.0375	0.0738696	0.00545672
	-0.0975	0.0375	0.0975	0.0375	0.227638	0.0518192
	-0.0925	0.0375	0.0925	0.0375	0.57018	0.325105
	-0.0875	0.0375	0.0875	0.0375	1.17305	1.37605
	-0.0825	0.0375	0.0825	0.0375	2.01141	4.04576
	-0.0775	0.0375	0.0775	0.0375	2.93258	8.60004
	-0.0725	0.0375	0.0725	0.0375	3.73236	13.9305
	-0.0675	0.0375	0.0675	0.0375	4.28103	18.3272
	-0.0625	0.0375	0.0625	0.0375	4.57842	20.962
	-0.0575	0.0375	0.0575	0.0375	4.70578	22.1443
	-0.0525	0.0375	0.0525	0.0375	4.74886	22.5517
	-0.0475	0.0375	0.0475	0.0375	4.76038	22.6612
	-0.0425	0.0375	0.0425	0.0375	4.7628	22.6843
	-0.0375	0.0375	0.0375	0.0375	4.76321	22.6882
	-0.0325	0.0375	0.0325	0.0375	4.76326	22.6887
	-0.0275	0.0375	0.0275	0.0375	4.76327	22.6887
	-0.0225	0.0375	0.0225	0.0375	4.76327	22.6887
	-0.0175	0.0375	0.0175	0.0375	4.76327	22.6887
	-0.0125	0.0375	0.0125	0.0375	4.76327	22.6887
	-0.0075	0.0375	0.0075	0.0375	4.76327	22.6887
	-0.0025	0.0375	0.0025	0.0375	4.76327	22.6887
	0.0025	0.0375	0.0025	0.0375	4.76327	22.6887
	0.0075	0.0375	0.0075	0.0375	4.76327	22.6887
	0.0125	0.0375	0.0125	0.0375	4.76327	22.6887
	0.0175	0.0375	0.0175	0.0375	4.76327	22.6887
	0.0225	0.0375	0.0225	0.0375	4.76327	22.6887
	0.0275	0.0375	0.0275	0.0375	4.76327	22.6887
	0.0325	0.0375	0.0325	0.0375	4.76326	22.6887
	0.0375	0.0375	0.0375	0.0375	4.76321	22.6882
	0.0425	0.0375	0.0425	0.0375	4.7628	22.6843
	0.0475	0.0375	0.0475	0.0375	4.76038	22.6612
	0.0525	0.0375	0.0525	0.0375	4.74886	22.5517
	0.0575	0.0375	0.0575	0.0375	4.70578	22.1443
	0.0625	0.0375	0.0625	0.0375	4.57842	20.962
	0.0675	0.0375	0.0675	0.0375	4.28103	18.3272
	0.0725	0.0375	0.0725	0.0375	3.73236	13.9305
	0.0775	0.0375	0.0775	0.0375	2.93258	8.60004
	0.0825	0.0375	0.0825	0.0375	2.01141	4.04576
	0.0875	0.0375	0.0875	0.0375	1.17305	1.37605
	0.0925	0.0375	0.0925	0.0375	0.57018	0.325105
	0.0975	0.0375	0.0975	0.0375	0.227638	0.0518192
	0.1025	0.0375	0.1025	0.0375	0.0738696	0.00545672
	0.1075	0.0375	0.1075	0.0375	0.0193377	0.000373948
	0.1125	0.0375	0.1125	0.0375	0.00406159	1.64965e-05
	0.1175	0.0375	0.1175	0.0375	0.000681703	4.64718e-07
	0.1225	0.0375	0.1225	0.0375	9.11595e-05	8.31006e-09
	0.1275	0.0375	0.1275	0.0375	9.6901e-06	9.38979e-11
	-0.1275	0.0425	0.1275	0.0425	8.65793e-06	7.49597e-11
	-0.1225	0.0425	0.1225	0.0425	8.14494e-05	6.634e-09
	-0.1175	0.0425	0.1175	0.0425	0.000609089	3.7099e-07
	-0.1125	0.0425	0.1125	0.0425	0.00362896	1.31693e-05
	-0.1075	0.0425	0.1075	0.0425	0.0172779	0.000298527
	-0.1025	0.0425	0.1025	0.0425	0.0660012	0.00435616
	-0.0975	0.0425	0.0975	0.0425	0.203391	0.0413678
	-0.0925	0.0425	0.0925	0.0425	0.509445	0.259535
	-0.0875	0.0425	0.0875	0.0425	1.0481	1.09851
	-0.0825	0.0425	0.0825	0.0425	1.79716	3.22977
	-0.0775	0.0425	0.0775	0.0425	2.62021	6.8655
	-0.0725	0.0425	0.0725	0.0425	3.3348	11.1209
	-0.0675	0.0425	0.0675	0.0425	3.82502	14.6308
	-0.0625	0.0425	0.0625	0.0425	4.09074	16.7341
	-0.0575	0.0425	0.0575	0.0425	4.20453	17.6781
	-0.0525	0.0425	0.0525	0.0425	4.24302	18.0032
	-0.0475	0.0425	0.0475	0.0425	4.25331	18.0906
	-0.0425	0.0425	0.0425	0.0425	4.25548	18.1091
	-0.0375	0.0425	0.0375	0.0425	4.25584	18.1122
	-0.0325	0.0425	0.0325	0.0425	4.25589	18.1126
	-0.0275	0.0425	0.0275	0.0425	4.2559	18.1126
	-0.0225	0.0425	0.0225	0.0425	4.2559	18.1126
	-0.0175	0.0425	0.0175	0.0425	4.2559	18.1126
	-0.0125	0.0425	0.0125	0.0425	4.2559	18.1126
	-0.0075	0.0425	0.0075	0.0425	4.2559	18.1126
	-0.0025	0.0425	0.0025	0.0425	4.2559	18.1126
	0.0025	0.0425	0.0025	0.0425	4.2559	18.1126
	0.0075	0.0425	0.0075	0.0425	4.2559	18.1126
	0.0125	0.0425	0.0125	0.0425	4.2559	18.1126
	0.0175	0.0425	0.0175	0.0425	4.2559	18.1126
	0.0225	0.0425	0.0225	0.0425	4.2559	18.1126
	0.0275	0.0425	0.0275	0.0425	4.2559	18.1126
	0.0325	0.0425	0.0325	0.0425	4.25589	18.1126
	0.0375	0.0425	0.0375	0.0425	4.25584	18.1122
	0.0425	0.0425	0.0425	0.0425	4.25548	18.1091
	0.0475	0.0425	0.0475	0.0425	4.25331	18.0906
	0.0525	0.0425	0.0525	0.0425	4.24302	18.0032
	0.0575	0.0425	0.0575	0.0425	4.20453	17.6781
	0.0625	0.0425	0.0625	0.0425	4.09074	16.7341
	0.0675	0.0425	0.0675	0.0425	3.82502	14.6308
	0.0725	0.0425	0.0725	0.0425	3.3348	11.1209
	0.0775	0.0425	0.0775	0.0425	2.62021	6.8655
	0.0825	0.0425	0.0825	0.0425	1.79716	3.22977
	0.0875	0.0425	0.0875	0.0425	1.0481	1.09851
	0.0925	0.0425	0.0925	0.0425	0.509445	0.259535
	0.0975	0.0425	0.0975	0.0425	0.203391	0.0413678
	0.1025	0.0425	0.1025	0.0425	0.0660012	0.00435616
	0.1075	0.0425	0.1075	0.0425	0.0172779	0.000298527
	0.1125	0.0425	0.1125	0.0425	0.00362896	1.31693e-05
	0.1175	0.0425	0.1175	0.0425	0.000609089	3.7099e-07
	0.1225	0.0425	0.1225	0.0425	8.14494e-05	6.634e-09
	0.1275	0.0425	0.1275	0.0425	8.65793e-06	7.49597e-11
	-0.1275	0.0475	0.1275	0.0475	7.04318e-06	4.96063e-11
	-0.1225	0.0475	0.1225	0.0475	6.62586e-05	4.39021e-09
	-0.1175	0.0475	0.1175	0.0475	0.000495491	2.45511e-07
	-0.1125	0.0475	0.1125	0.0475	0.00295214	8.7151e-06
	-0.1075	0.0475	0.1075	0.0475	0.0140555	0.000197557
	-0.1025	0.0475	0.1025	0.0475	0.0536916	0.00288279
	-0.0975	0.0475	0.0975	0.0475	0.165457	0.0273761
	-0.0925	0.0475	0.0925	0.0475	0.414431	0.171753
	-0.0875	0.0475	0.0875	0.0475	0.852623	0.726966
	-0.0825	0.0475	0.0825	0.0475	1.46198	2.13737
	-0.0775	0.0475	0.0775	0.0475	2.13153	4.54341
	-0.0725	0.0475	0.0725	0.0475	2.71284	7.35951
	-0.0675	0.0475	0.0675	0.0475	3.11164	9.68227
	-0.0625	0.0475	0.0625	0.0475	3.32779	11.0742
	-0.0575	0.0475	0.0575	0.0475	3.42036	11.6989
	-0.0525	0.0475	0.0525	0.0475	3.45168	11.9141
	-0.0475	0.0475	0.0475	0.0475	3.46004	11.9719
	-0.0425	0.0475	0.0425	0.0475	3.46181	11.9841
	-0.0375	0.0475	0.0375	0.0475	3.4621	11.9862
	-0.0325	0.0475	0.0325	0.0475	3.46214	11.9864
	-0.0275	0.0475	0.0275	0.0475	3.46215	11.9865
	-0.0225	0.0475	0.0225	0.0475	3.46215	11.9865
	-0.0175	0.0475	0.0175	0.0475	3.46215	11.9865
	-0.0125	0.0475	0.0125	0.0475	3.46215	11.9865
	-0.0075	0.0475	0.0075	0.0475	3.46215	11.9865
	-0.0025	0.0475	0.0025	0.0475	3.46215	11.9865
	0.0025	0.0475	0.0025	0.0475	3.46215	11.9865
	0.0075	0.0475	0.0075	0.0475	3.46215	11.9865
	0.0125	0.0475	0.0125	0.0475	3.46215	11.9865
	0.0175	0.0475	0.0175	0.0475	3.46215	11.9865
	0.0225	0.0475	0.0225	0.0475	3.46215	11.9865
	0.0275	0.0475	0.0275	0.0475	3.46215	11.9865
	0.0325	0.0475	0.0325	0.0475	3.46214	11.9864
	0.0375	0.0475	0.0375	0.0475	3.4621	11.9862
	0.0425	0.0475	0.0425	0.0475	3.46181	11.9841
	0.0475	0.0475	0.0475	0.0475	3.46004	11.9719
	0.0525	0.0475	0.0525	0.0475	3.45168	11.9141
	0.0575	0.0475	0.0575	0.0475	3.42036	11.6989
	0.0625	0.0475	0.0625	0.0475	3.32779	11.0742
	0.0675	0.0475	0.0675	0.0475	3.11164	9.68227
	0.0725	0.0475	0.0725	0.0475	2.71284	7.35951
	0.0775	0.0475	0.0775	0.0475	2.13153	4.54341
	0.0825	0.0475	0.0825	0.0475	1.46198	2.13737
	0.0875	0.0475	0.0875	0.0475	0.852623	0.726966
	0.0925	0.0475	0.0925	0.0475	0.414431	0.171753
	0.0975	0.0475	0.0975	0.0475	0.165457	0.0273761
	0.1025	0.0475	0.1025	0.0475	0.0536916	0.00288279
	0.1075	0.0475	0.1075	0.0475	0.0140555	0.000197557
	0.1125	0.0475	0.1125	0.0475	0.00295214	8.7151e-06
	0.1175	0.0475	0.1175	0.0475	0.000495491	2.45511e-07
	0.1225	0.0475	0.1225	0.0475	6.62586e-05	4.39021e-09
	0.1275	0.0475	0.1275	0.0475	7.04318e-06	4.96063e-11
	-0.1275	0.0525	0.1275	0.0525	5.04716e-06	2.54738e-11
	-0.1225	0.0525	0.1225	0.0525	4.74811e-05	2.25446e-09
	-0.1175	0.0525	0.1175	0.0525	0.00035507	1.26075e-07
	-0.1125	0.0525	0.1125	0.0525	0.00211551	4.47538e-06
	-0.1075	0.0525	0.1075	0.0525	0.0100722	0.000101449
	-0.1025	0.0525	0.1025	0.0525	0.0384756	0.00148037
	-0.0975	0.0525	0.0975	0.0525	0.118567	0.0140582
	-0.0925	0.0525	0.0925	0.0525	0.296983	0.0881986
	-0.0875	0.0525	0.0875	0.0525	0.610992	0.373312
	-0.0825	0.0525	0.0825	0.0525	1.04766	1.09758
	-0.0775	0.0525	0.0775	0.0525	1.52746	2.33313
	-0.0725	0.0525	0.0725	0.0525	1.94403	3.77926
	-0.0675	0.0525	0.0675	0.0525	2.22981	4.97204
	-0.0625	0.0525	0.0625	0.0525	2.38471	5.68683
	-0.0575	0.0525	0.0575	0.0525	2.45104	6.0076
	-0.0525	0.0525	0.0525	0.0525	2.47348	6.11811
	-0.0475	0.0525	0.0475	0.0525	2.47948	6.14781
	-0.0425	0.0525	0.0425	0.0525	2.48074	6.15409
	-0.0375	0.0525	0.0375	0.0525	2.48095	6.15514
	-0.0325	0.0525	0.0325	0.0525	2.48098	6.15527
	-0.0275	0.0525	0.0275	0.0525	2.48099	6.15529
	-0.0225	0.0525	0.0225	0.0525	2.48099	6.15529
	-0.0175	0.0525	0.0175	0.0525	2.48099	6.15529
	-0.0125	0.0525	0.0125	0.0525	2.48099	6.15529
	-0.0075	0.0525	0.0075	0.0525	2.48099	6.15529
	-0.0025	0.0525	0.0025	0.0525	2.48099	6.15529
	0.0025	0.0525	0.0025	0.0525	2.48099	6.15529
	0.0075	0.0525	0.0075	0.0525	2.48099	6.15529
	0.0125	0.0525	0.0125	0.0525	2.48099	6.15529
	0.0175	0.0525	0.0175	0.0525	2.48099	6.15529
	0.0225	0.0525	0.0225	0.0525	2.48099	6.15529
	0.0275	0.0525	0.0275	0.0525	2.48099	6.15529
	0.0325	0.0525	0.0325	0.0525	2.48098	6.15527
	0.0375	0.0525	0.0375	0.0525	2.48095	6.15514
	0.0425	0.0525	0.0425	0.0525	2.48074	6.15409
	0.0475	0.0525	0.0475	0.0525	2.47948	6.14781
	0.0525	0.0525	0.0525	0.0525	2.47348	6.11811
	0.0575	0.0525	0.0575	0.0525	2.45104	6.0076
	0.0625	0.0525	0.0625	0.0525	2.38471	5.68683
	0.0675	0.0525	0.0675	0.0525	2.22981	4.97204
	0.0725	0.0525	0.0725	0.0525	1.94403	3.77926
	0.0775	0.0525	0.0775	0.0525	1.52746	2.33313
	0.0825	0.0525	0.0825	0.0525	1.04766	1.09758
	0.0875	0.0525	0.0875	0.0525	0.610992	0.373312
	0.0925	0.0525	0.0925	0.0525	0.296983	0.0881986
	0.0975	0.0525	0.0975	0.0525	0.118567	0.0140582
	0.1025	0.0525	0.1025	0.0525	0.0384756	0.00148037
	0.1075	0.0525	0.1075	0.0525	0.0100722	0.000101449
	0.1125	0.0525	0.1125	0.0525	0.00211551	4.47538e-06
	0.1175	0.0525	0.1175	0.0525	0.00035507	1.26075e-07
	0.1225	0.0525	0.1225	0.0525	4.74811e-05	2.25446e-09
	0.1275	0.0525	0.1275	0.0525	5.04716e-06	2.54738e-11
	-0.1275	0.0575	0.1275	0.0575	3.09761e-06	9.59518e-12
	-0.1225	0.0575	0.1225	0.0575	2.91407e-05	8.49182e-10
	-0.1175	0.0575	0.1175	0.0575	0.000217918	4.74883e-08
	-0.1125	0.0575	0.1125	0.0575	0.00129836	1.68573e-06
	-0.1075	0.0575	0.1075	0.0575	0.00618165	3.82127e-05
	-0.1025	0.0575	0.1025	0.0575	0.0236137	0.000557608
	-0.0975	0.0575	0.0975	0.0575	0.0727686	0.00529526
	-0.0925	0.0575	0.0925	0.0575	0.182268	0.0332216
	-0.0875	0.0575	0.0875	0.0575	0.374986	0.140615
	-0.0825	0.0575	0.0825	0.0575	0.642981	0.413425
	-0.0775	0.0575	0.0775	0.0575	0.937451	0.878815
	-0.0725	0.0575	0.0725	0.0575	1.19312	1.42352
	-0.0675	0.0575	0.0675	0.0575	1.36851	1.87281
	-0.0625	0.0575	0.0625	0.0575	1.46357	2.14205
	-0.0575	0.0575	0.0575	0.0575	1.50428	2.26287
	-0.0525	0.0575	0.0525	0.0575	1.51806	2.3045
	-0.0475	0.0575	0.0475	0.0575	1.52174	2.31568
	-0.0425	0.0575	0.0425	0.0575	1.52251	2.31805
	-0.0375	0.0575	0.0375	0.0575	1.52264	2.31844
	-0.0325	0.0575	0.0325	0.0575	1.52266	2.31849
	-0.0275	0.0575	0.0275	0.0575	1.52266	2.3185
	-0.0225	0.0575	0.0225	0.0575	1.52266	2.3185
	-0.0175	0.0575	0.0175	0.0575	1.52266	2.3185
	-0.0125	0.0575	0.0125	0.0575	1.52266	2.3185
	-0.0075	0.0575	0.0075	0.0575	1.52266	2.3185
	-0.0025	0.0575	0.0025	0.0575	1.52266	2.3185
	0.0025	0.0575	0.0025	0.0575	1.52266	2.3185
	0.0075	0.0575	0.0075	0.0575	1.52266	2.3185
	0.0125	0.0575	0.0125	0.0575	1.52266	2.3185
	0.0175	0.0575	0.0175	0.0575	1.52266	2.3185
	0.0225	0.0575	0.0225	0.0575	1.52266	2.3185
	0.0275	0.0575	0.0275	0.0575	1.52266	2.3185
	0.0325	0.0575	0.0325	0.0575	1.52266	2.31849
	0.0375	0.0575	0.0375	0.0575	1.52264	2.31844
	0.0425	0.0575	0.0425	0.0575	1.52251	2.31805
	0.0475	0.0575	0.0475	0.0575	1.52174	2.31568
	0.0525	0.0575	0.0525	0.0575	1.51806	2.3045
	0.0575	0.0575	0.0575	0.0575	1.50428	2.26287
	0.0625	0.0575	0.0625	0.0575	1.46357	2.14205
	0.0675	0.0575	0.0675	0.0575	1.36851	1.87281
	0.0725	0.0575	0.0725	0.0575	1.19312	1.42352
	0.0775	0.0575	0.0775	0.0575	0.937451	0.878815
	0.0825	0.0575	0.0825	0.0575	0.642981	0.413425
	0.0875	0.0575	0.0875	0.0575	0.374986	0.140615
	0.0925	0.0575	0.0925	0.0575	0.182268	0.0332216
	0.0975	0.0575	0.0975	0.0575	0.0727686	0.00529526
	0.1025	0.0575	0.1025	0.0575	0.0236137	0.000557608
	0.1075	0.0575	0.1075	0.0575	0.00618165	3.82127e-05
	0.1125	0.0575	0.1125	0.0575	0.00129836	1.68573e-06
	0.1175	0.0575	0.1175	0.0575	0.000217918	4.74883e-08
	0.1225	0.0575	0.1225	0.0575	2.91407e-05	8.49182e-10
	0.1275	0.0575	0.1275	0.0575	3.09761e-06	9.59518e-12
	-0.1275	0.0625	0.1275	0.0625	1.59302e-06	2.5377e-12
	-0.1225	0.0625	0.1225	0.0625	1.49863e-05	2.24589e-10
	-0.1175	0.0625	0.1175	0.0625	0.000112069	1.25595e-08
	-0.1125	0.0625	0.1125	0.0625	0.00066771	4.45836e-07
	-0.1075	0.0625	0.1075	0.0625	0.00317905	1.01064e-05
	-0.1025	0.0625	0.1025	0.0625	0.0121439	0.000147474
	-0.0975	0.0625	0.0975	0.0625	0.0374229	0.00140047
	-0.0925	0.0625	0.0925	0.0625	0.0937354	0.00878633
	-0.0875	0.0625	0.0875	0.0625	0.192845	0.0371892
	-0.0825	0.0625	0.0825	0.0625	0.330668	0.109341
	-0.0775	0.0625	0.0775	0.0625	0.482106	0.232426
	-0.0725	0.0625	0.0725	0.0625	0.613587	0.376489
	-0.0675	0.0625	0.0675	0.0625	0.703785	0.495314
	-0.0625	0.0625	0.0625	0.0625	0.752676	0.566521
	-0.0575	0.0625	0.0575	0.0625	0.773612	0.598476
	-0.0525	0.0625	0.0525	0.0625	0.780695	0.609485
	-0.0475	0.0625	0.0475	0.0625	0.782588	0.612444
	-0.0425	0.0625	0.0425	0.0625	0.782987	0.613069
	-0.0375	0.0625	0.0375	0.0625	0.783054	0.613174
	-0.0325	0.0625	0.0325	0.0625	0.783063	0.613187
	-0.0275	0.0625	0.0275	0.0625	0.783064	0.613189
	-0.0225	0.0625	0.0225	0.0625	0.783064	0.613189
	-0.0175	0.0625	0.0175	0.0625	0.783064	0.613189
	-0.0125	0.0625	0.0125	0.0625	0.783064	0.613189
	-0.0075	0.0625	0.0075	0.0625	0.783064	0.613189
	-0.0025	0.0625	0.0025	0.0625	0.783064	0.613189
	0.0025	0.0625	0.0025	0.0625	0.783064	0.613189
	0.0075	0.0625	0.0075	0.0625	0.783064	0.613189
	0.0125	0.0625	0.0125	0.0625	0.783064	0.613189
	0.0175	0.0625	0.0175	0.0625	0.783064	0.613189
	0.0225	0.0625	0.0225	0.0625	0.783064	0.613189
	0.0275	0.0625	0.0275	0.0625	0.783064	0.613189
	0.0325	0.0625	0.0325	0.0625	0.783063	0.613187
	0.0375	0.0625	0.0375	0.0625	0.783054	0.613174
	0.0425	0.0625	0.0425	0.0625	0.782987	0.613069
	0.0475	0.0625	0.0475	0.0625	0.782588	0.612444
	0.0525	0.0625	0.0525	0.0625	0.780695	0.609485
	0.0575	0.0625	0.0575	0.0625	0.773612	0.598476
	0.0625	0.0625	0.0625	0.0625	0.752676	0.566521
	0.0675	0.0625	0.0675	0.0625	0.703785	0.495314
	0.0725	0.0625	0.0725	0.0625	0.613587	0.376489
	0.0775	0.0625	0.0775	0.0625	0.482106	0.232426
	0.0825	0.0625	0.0825	0.0625	0.330668	0.109341
	0.0875	0.0625	0.0875	0.0625	0.192845	0.0371892
	0.0925	0.0625	0.0925	0.0625	0.0937354	0.00878633
	0.0975	0.0625	0.0975	0.0625	0.0374229	0.00140047
	0.1025	0.0625	0.1025	0.0625	0.0121439	0.000147474
	0.1075	0.0625	0.1075	0.0625	0.00317905	1.01064e-05
	0.1125	0.0625	0.1125	0.0625	0.00066771	4.45836e-07
	0.1175	0.0625	0.1175	0.0625	0.000112069	1.25595e-08
	0.1225	0.0625	0.1225	0.0625	1.49863e-05	2.24589e-10
	0.1275	0.0625	0.1275	0.0625	1.59302e-06	2.5377e-12
	-0.1275	0.0675	0.1275	0.0675	6.75524e-07	4.56332e-13
	-0.1225	0.0675	0.1225	0.0675	6.35499e-06	4.03858e-11
	-0.1175	0.0675	0.1175	0.0675	4.75234e-05	2.25847e-09
	-0.1125	0.0675	0.1125	0.0675	0.000283145	8.01709e-08
	-0.1075	0.0675	0.1075	0.0675	0.00134809	1.81734e-06
	-0.1025	0.0675	0.1025	0.0675	0.00514966	2.6519e-05
	-0.0975	0.0675	0.0975	0.0675	0.0158693	0.000251835
	-0.0925	0.0675	0.0925	0.0675	0.0397488	0.00157997
	-0.0875	0.0675	0.0875	0.0675	0.0817766	0.00668742
	-0.0825	0.0675	0.0825	0.0675	0.140221	0.0196619
	-0.0775	0.0675	0.0775	0.0675	0.204439	0.0417951
	-0.0725	0.0675	0.0725	0.0675	0.260194	0.0677007
	-0.0675	0.0675	0.0675	0.0675	0.298443	0.089068
	-0.0625	0.0675	0.0625	0.0675	0.319175	0.101872
	-0.0575	0.0675	0.0575	0.0675	0.328053	0.107619
	-0.0525	0.0675	0.0525	0.0675	0.331056	0.109598
	-0.0475	0.0675	0.0475	0.0675	0.331859	0.11013
	-0.0425	0.0675	0.0425	0.0675	0.332028	0.110243
	-0.0375	0.0675	0.0375	0.0675	0.332057	0.110262
	-0.0325	0.0675	0.0325	0.0675	0.33206	0.110264
	-0.0275	0.0675	0.0275	0.0675	0.332061	0.110264
	-0.0225	0.0675	0.0225	0.0675	0.332061	0.110264
	-0.0175	0.0675	0.0175	0.0675	0.332061	0.110264
	-0.0125	0.0675	0.0125	0.0675	0.332061	0.110264
	-0.0075	0.0675	0.0075	0.0675	0.332061	0.110264
	-0.0025	0.0675	0.0025	0.0675	0.332061	0.110264
	0.0025	0.0675	0.0025	0.0675	0.332061	0.110264
	0.0075	0.0675	0.0075	0.0675	0.332061	0.110264
	0.0125	0.0675	0.0125	0.0675	0.332061	0.110264
	0.0175	0.0675	0.0175	0.0675	0.332061	0.110264
	0.0225	0.0675	0.0225	0.0675	0.332061	0.110264
	0.0275	0.0675	0.0275	0.0675	0.332061	0.110264
	0.0325	0.0675	0.0325	0.0675	0.33206	0.110264
	0.0375	0.0675	0.0375	0.0675	0.332057	0.110262
	0.0425	0.0675	0.0425	0.0675	0.332028	0.110243
	0.0475	0.0675	0.0475	0.0675	0.331859	0.11013
	0.0525	0.0675	0.0525	0.0675	0.331056	0.109598
	0.0575	0.0675	0.0575	0.0675	0.328053	0.107619
	0.0625	0.0675	0.0625	0.0675	0.319175	0.101872
	0.0675	0.0675	0.0675	0.0675	0.298443	0.089068
	0.0725	0.0675	0.0725	0.0675	0.260194	0.0677007
	0.0775	0.0675	0.0775	0.0675	0.204439	0.0417951
	0.0825	0.0675	0.0825	0.0675	0.140221	0.0196619
	0.0875	0.0675	0.0875	0.0675	0.0817766	0.00668742
	0.0925	0.0675	0.0925	0.0675	0.0397488	0.00157997
	0.0975	0.0675	0.0975	0.0675	0.0158693	0.000251835
	0.1025	0.0675	0.1025	0.0675	0.00514966	2.6519e-05
	0.1075	0.0675	0.1075	0.0675	0.00134809	1.81734e-06
	0.1125	0.0675	0.1125	0.0675	0.000283145	8.01709e-08
	0.1175	0.0675	0.1175	0.0675	4.75234e-05	2.25847e-09
	0.1225	0.0675	0.1225	0.0675	6.35499e-06	4.03858e-11
	0.1275	0.0675	0.1275	0.0675	6.75524e-07	4.56332e-13
	-0.1275	0.0725	0.1275	0.0725	2.33485e-07	5.4515e-14
	-0.1225	0.0725	0.1225	0.0725	2.1965e-06	4.82463e-12
	-0.1175	0.0725	0.1175	0.0725	1.64257e-05	2.69805e-10
	-0.1125	0.0725	0.1125	0.0725	9.78646e-05	9.57749e-09
	-0.1075	0.0725	0.1075	0.0725	0.000465946	2.17106e-07
	-0.1025	0.0725	0.1025	0.0725	0.0017799	3.16805e-06
	-0.0975	0.0725	0.0975	0.0725	0.00548498	3.00851e-05
	-0.0925	0.0725	0.0925	0.0725	0.0137386	0.000188749
	-0.0875	0.0725	0.0875	0.0725	0.0282649	0.000798902
	-0.0825	0.0725	0.0825	0.0725	0.0484652	0.00234887
	-0.0775	0.0725	0.0775	0.0725	0.0706611	0.00499299
	-0.0725	0.0725	0.0725	0.0725	0.089932	0.00808776
	-0.0675	0.0725	0.0675	0.0725	0.103152	0.0106404
	-0.0625	0.0725	0.0625	0.0725	0.110318	0.01217
	-0.0575	0.0725	0.0575	0.0725	0.113387	0.0128565
	-0.0525	0.0725	0.0525	0.0725	0.114425	0.013093
	-0.0475	0.0725	0.0475	0.0725	0.114702	0.0131566
	-0.0425	0.0725	0.0425	0.0725	0.114761	0.01317
	-0.0375	0.0725	0.0375	0.0725	0.11477	0.0131722
	-0.0325	0.0725	0.0325	0.0725	0.114772	0.0131725
	-0.0275	0.0725	0.0275	0.0725	0.114772	0.0131726
	-0.0225	0.0725	0.0225	0.0725	0.114772	0.0131726
	-0.0175	0.0725	0.0175	0.0725	0.114772	0.0131726
	-0.0125	0.0725	0.0125	0.0725	0.114772	0.0131726
	-0.0075	0.0725	0.0075	0.0725	0.114772	0.0131726
	-0.0025	0.0725	0.0025	0.0725	0.114772	0.0131726
	0.0025	0.0725	0.0025	0.0725	0.114772	0.0131726
	0.0075	0.0725	0.0075	0.0725	0.114772	0.0131726
	0.0125	0.0725	0.0125	0.0725	0.114772	0.0131726
	0.0175	0.0725	0.0175	0.0725	0.114772	0.0131726
	0.0225	0.0725	0.0225	0.0725	0.114772	0.0131726
	0.0275	0.0725	0.0275	0.0725	0.114772	0.0131726
	0.0325	0.0725	0.0325	0.0725	0.114772	0.0131725
	0.0375	0.0725	0.0375	0.0725	0.11477	0.0131722
	0.0425	0.0725	0.0425	0.0725	0.114761	0.01317
	0.0475	0.0725	0.0475	0.0725	0.114702	0.0131566
	0.0525	0.0725	0.0525	0.0725	0.114425	0.013093
	0.0575	0.0725	0.0575	0.0725	0.113387	0.0128565
	0.0625	0.0725	0.0625	0.0725	0.110318	0.01217
	0.0675	0.0725	0.0675	0.0725	0.103152	0.0106404
	0.0725	0.0725	0.0725	0.0725	0.089932	0.00808776
	0.0775	0.0725	0.0775	0.0725	0.0706611	0.00499299
	0.0825	0.0725	0.0825	0.0725	0.0484652	0.00234887
	0.0875	0.0725	0.0875	0.0725	0.0282649	0.000798902
	0.0925	0.0725	0.0925	0.0725	0.0137386	0.000188749
	0.0975	0.0725	0.0975	0.0725	0.00548498	3.00851e-05
	0.1025	0.0725	0.1025	0.0725	0.0017799	3.16805e-06
	0.1075	0.0725	0.1075	0.0725	0.000465946	2.17106e-07
	0.1125	0.0725	0.1125	0.0725	9.78646e-05	9.57749e-09
	0.1175	0.0725	0.1175	0.0725	1.64257e-05	2.69805e-10
	0.1225	0.0725	0.1225	0.0725	2.1965e-06	4.82463e-12
	0.1275	0.0725	0.1275	0.0725	2.33485e-07	5.4515e-14
	-0.1275	0.0775	0.1275	0.0775	6.52327e-08	4.25531e-15
	-0.1225	0.0775	0.1225	0.0775	6.13676e-07	3.76599e-13
	-0.1175	0.0775	0.1175	0.0775	4.58915e-06	2.10603e-11
	-0.1125	0.0775	0.1125	0.0775	2.73422e-05	7.47595e-10
	-0.1075	0.0775	0.1075	0.0775	0.00013018	1.69467e-08
	-0.1025	0.0775	0.1025	0.0775	0.000497283	2.4729e-07
	-0.0975	0.0775	0.0975	0.0775	0.00153244	2.34837e-06
	-0.0925	0.0775	0.0925	0.0775	0.00383839	1.47332e-05
	-0.0875	0.0775	0.0875	0.0775	0.00789685	6.23603e-05
	-0.0825	0.0775	0.0825	0.0775	0.0135406	0.000183347
	-0.0775	0.0775	0.0775	0.0775	0.0197418	0.000389741
	-0.0725	0.0775	0.0725	0.0775	0.0251259	0.000631311
	-0.0675	0.0775	0.0675	0.0775	0.0288194	0.000830561
	-0.0625	0.0775	0.0625	0.0775	0.0308215	0.000949963
	-0.0575	0.0775	0.0575	0.0775	0.0316788	0.00100355
	-0.0525	0.0775	0.0525	0.0775	0.0319689	0.00102201
	-0.0475	0.0775	0.0475	0.0775	0.0320464	0.00102697
	-0.0425	0.0775	0.0425	0.0775	0.0320627	0.00102802
	-0.0375	0.0775	0.0375	0.0775	0.0320654	0.00102819
	-0.0325	0.0775	0.0325	0.0775	0.0320658	0.00102822
	-0.0275	0.0775	0.0275	0.0775	0.0320658	0.00102822
	-0.0225	0.0775	0.0225	0.0775	0.0320658	0.00102822
	-0.0175	0.0775	0.0175	0.0775	0.0320658	0.00102822
	-0.0125	0.0775	0.0125	0.0775	0.0320658	0.00102822
	-0.0075	0.0775	0.0075	0.0775	0.0320658	0.00102822
	-0.0025	0.0775	0.0025	0.0775	0.0320658	0.00102822
	0.0025	0.0775	0.0025	0.0775	0.0320658	0.00102822
	0.0075	0.0775	0.0075	0.0775	0.0320658	0.00102822
	0.0125	0.0775	0.0125	0.0775	0.0320658	0.00102822
	0.0175	0.0775	0.0175	0.0775	0.0320658	0.00102822
	0.0225	0.0775	0.0225	0.0775	0.0320658	0.00102822
	0.0275	0.0775	0.0275	0.0775	0.0320658	0.00102822
	0.0325	0.0775	0.0325	0.0775	0.0320658	0.00102822
	0.0375	0.0775	0.0375	0.0775	0.0320654	0.00102819
	0.0425	0.0775	0.0425	0.0775	0.0320627	0.00102802
	0.0475	0.0775	0.0475	0.0775	0.0320464	0.00102697
	0.0525	0.0775	0.0525	0.0775	0.0319689	0.00102201
	0.0575	0.0775	0.0575	0.0775	0.0316788	0.00100355
	0.0625	0.0775	0.0625	0.0775	0.0308215	0.000949963
	0.0675	0.0775	0.0675	0.0775	0.0288194	0.000830561
	0.0725	0.0775	0.0725	0.0775	0.0251259	0.000631311
	0.0775	0.0775	0.0775	0.0775	0.0197418	0.000389741
	0.0825	0.0775	0.0825	0.0775	0.0135406	0.000183347
	0.0875	0.0775	0.0875	0.0775	0.00789685	6.23603e-05
	0.0925	0.0775	0.0925	0.0775	0.00383839	1.47332e-05
	0.0975	0.0775	0.0975	0.0775	0.00153244	2.34837e-06
	0.1025	0.0775	0.1025	0.0775	0.000497283	2.4729e-07
	0.1075	0.0775	0.1075	0.0775	0.00013018	1.69467e-08
	0.1125	0.0775	0.1125	0.0775	2.73422e-05	7.47595e-10
	0.1175	0.0775	0.1175	0.0775	4.58915e-06	2.10603e-11
	0.1225	0.0775	0.1225	0.0775	6.13676e-07	3.76599e-13
	0.1275	0.0775	0.1275	0.0775	6.52327e-08	4.25531e-15
	-0.1275	0.0825	0.1275	0.0825	1.46439e-08	2.14445e-16
	-0.1225	0.0825	0.1225	0.0825	1.37763e-07	1.89786e-14
	-0.1175	0.0825	0.1175	0.0825	1.03021e-06	1.06133e-12
	-0.1125	0.0825	0.1125	0.0825	6.13798e-06	3.76748e-11
	-0.1075	0.0825	0.1075	0.0825	2.92237e-05	8.54025e-10
	-0.1025	0.0825	0.1025	0.0825	0.000111634	1.24621e-08
	-0.0975	0.0825	0.0975	0.0825	0.000344013	1.18345e-07
	-0.0925	0.0825	0.0925	0.0825	0.000861671	7.42477e-07
	-0.0875	0.0825	0.0875	0.0825	0.00177274	3.14262e-06
	-0.0825	0.0825	0.0825	0.0825	0.00303969	9.23972e-06
	-0.0775	0.0825	0.0775	0.0825	0.0044318	1.96408e-05
	-0.0725	0.0825	0.0725	0.0825	0.00564045	3.18147e-05
	-0.0675	0.0825	0.0675	0.0825	0.00646961	4.18558e-05
	-0.0625	0.0825	0.0625	0.0825	0.00691903	4.7873e-05
	-0.0575	0.0825	0.0575	0.0825	0.0071115	5.05734e-05
	-0.0525	0.0825	0.0525	0.0825	0.00717661	5.15037e-05
	-0.0475	0.0825	0.0475	0.0825	0.00719401	5.17537e-05
	-0.0425	0.0825	0.0425	0.0825	0.00719768	5.18066e-05
	-0.0375	0.0825	0.0375	0.0825	0.00719829	5.18154e-05
	-0.0325	0.0825	0.0325	0.0825	0.00719837	5.18165e-05
	-0.0275	0.0825	0.0275	0.0825	0.00719838	5.18167e-05
	-0.0225	0.0825	0.0225	0.0825	0.00719838	5.18167e-05
	-0.0175	0.0825	0.0175	0.0825	0.00719838	5.18167e-05
	-0.0125	0.0825	0.0125	0.0825	0.00719838	5.18167e-05
	-0.0075	0.0825	0.0075	0.0825	0.00719838	5.18167e-05
	-0.0025	0.0825	0.0025	0.0825	0.00719838	5.18167e-05
	0.0025	0.0825	0.0025	0.0825	0.00719838	5.18167e-05
	0.0075	0.0825	0.0075	0.0825	0.00719838	5.18167e-05
	0.0125	0.0825	0.0125	0.0825	0.00719838	5.18167e-05
	0.0175	0.0825	0.0175	0.0825	0.00719838	5.18167e-05
	0.0225	0.0825	0.0225	0.0825	0.00719838	5.18167e-05
	0.0275	0.0825	0.0275	0.0825	0.00719838	5.18167e-05
	0.0325	0.0825	0.0325	0.0825	0.00719837	5.18165e-05
	0.0375	0.0825	0.0375	0.0825	0.00719829	5.18154e-05
	0.0425	0.0825	0.0425	0.0825	0.00719768	5.18066e-05
	0.0475	0.0825	0.0475	0.0825	0.00719401	5.17537e-05
	0.0525	0.0825	0.0525	0.0825	0.00717661	5.15037e-05
	0.0575	0.0825	0.0575	0.0825	0.0071115	5.05734e-05
	0.0625	0.0825	0.0625	0.0825	0.00691903	4.7873e-05
	0.0675	0.0825	0.0675	0.0825	0.00646961	4.18558e-05
	0.0725	0.0825	0.0725	0.0825	0.00564045	3.18147e-05
	0.0775	0.0825	0.0775	0.0825	0.0044318	1.96408e-05
	0.0825	0.0825	0.0825	0.0825	0.00303969	9.23972e-06
	0.0875	0.0825	0.0875	0.0825	0.00177274	3.14262e-06
	0.0925	0.0825	0.0925	0.0825	0.000861671	7.42477e-07
	0.0975	0.0825	0.0975	0.0825	0.000344013	1.18345e-07
	0.1025	0.0825	0.1025	0.0825	0.000111634	1.24621e-08
	0.1075	0.0825	0.1075	0.0825	2.92237e-05	8.54025e-10
	0.1125	0.0825	0.1125	0.0825	6.13798e-06	3.76748e-11
	0.1175	0.0825	0.1175	0.0825	1.03021e-06	1.06133e-12
	0.1225	0.0825	0.1225	0.0825	1.37763e-07	1.89786e-14
	0.1275	0.0825	0.1275	0.0825	1.46439e-08	2.14445e-16
	-0.1275	0.0875	0.1275	0.0875	2.62983e-09	6.91601e-18
	-0.1225	0.0875	0.1225	0.0875	2.47401e-08	6.12074e-16
	-0.1175	0.0875	0.1175	0.0875	1.8501e-07	3.42286e-14
	-0.1125	0.0875	0.1125	0.0875	1.10229e-06	1.21504e-12
	-0.1075	0.0875	0.1075	0.0875	5.24814e-06	2.7543e-11
	-0.1025	0.0875	0.1025	0.0875	2.00478e-05	4.01913e-10
	-0.0975	0.0875	0.0975	0.0875	6.17796e-05	3.81672e-09
	-0.0925	0.0875	0.0925	0.0875	0.000154743	2.39455e-08
	-0.0875	0.0875	0.0875	0.0875	0.000318359	1.01352e-07
	-0.0825	0.0875	0.0825	0.0875	0.000545883	2.97988e-07
	-0.0775	0.0875	0.0775	0.0875	0.000795885	6.33432e-07
	-0.0725	0.0875	0.0725	0.0875	0.00101294	1.02605e-06
	-0.0675	0.0875	0.0675	0.0875	0.00116184	1.34988e-06
	-0.0625	0.0875	0.0625	0.0875	0.00124256	1.54394e-06
	-0.0575	0.0875	0.0575	0.0875	0.00127712	1.63103e-06
	-0.0525	0.0875	0.0525	0.0875	0.00128881	1.66103e-06
	-0.0475	0.0875	0.0475	0.0875	0.00129194	1.6691e-06
	-0.0425	0.0875	0.0425	0.0875	0.0012926	1.6708e-06
	-0.0375	0.0875	0.0375	0.0875	0.00129271	1.67109e-06
	-0.0325	0.0875	0.0325	0.0875	0.00129272	1.67112e-06
	-0.0275	0.0875	0.0275	0.0875	0.00129272	1.67113e-06
	-0.0225	0.0875	0.0225	0.0875	0.00129272	1.67113e-06
	-0.0175	0.0875	0.0175	0.0875	0.00129272	1.67113e-06
	-0.0125	0.0875	0.0125	0.0875	0.00129272	1.67113e-06
	-0.0075	0.0875	0.0075	0.0875	0.00129272	1.67113e-06
	-0.0025	0.0875	0.0025	0.0875	0.00129272	1.67113e-06
	0.0025	0.0875	0.0025	0.0875	0.00129272	1.67113e-06
	0.0075	0.0875	0.0075	0.0875	0.00129272	1.67113e-06
	0.0125	0.0875	0.0125	0.0875	0.00129272	1.67113e-06
	0.0175	0.0875	0.0175	0.0875	0.00129272	1.67113e-06
	0.0225	0.0875	0.0225	0.0875	0.00129272	1.67113e-06
	0.0275	0.0875	0.0275	0.0875	0.00129272	1.67113e-06
	0.0325	0.0875	0.0325	0.0875	0.00129272	1.67112e-06
	0.0375	0.0875	0.0375	0.0875	0.00129271	1.67109e-06
	0.0425	0.0875	0.0425	0.0875	0.0012926	1.6708e-06
	0.0475	0.0875	0.0475	0.0875	0.00129194	1.6691e-06
	0.0525	0.0875	0.0525	0.0875	0.00128881	1.66103e-06
	0.0575	0.0875	0.0575	0.0875	0.00127712	1.63103e-06
	0.0625	0.0875	0.0625	0.0875	0.00124256	1.54394e-06
	0.0675	0.0875	0.0675	0.0875	0.00116184	1.34988e-06
	0.0725	0.0875	0.0725	0.0875	0.00101294	1.02605e-06
	0.0775	0.0875	0.0775	0.0875	0.000795885	6.33432e-07
	0.0825	0.0875	0.0825	0.0875	0.000545883	2.97988e-07
	0.0875	0.0875	0.0875	0.0875	0.000318359	1.01352e-07
	0.0925	0.0875	0.0925	0.0875	0.000154743	2.39455e-08
	0.0975	0.0875	0.0975	0.0875	6.17796e-05	3.81672e-09
	0.1025	0.0875	0.1025	0.0875	2.00478e-05	4.01913e-10
	0.1075	0.0875	0.1075	0.0875	5.24814e-06	2.7543e-11
	0.1125	0.0875	0.1125	0.0875	1.10229e-06	1.21504e-12
	0.1175	0.0875	0.1175	0.0875	1.8501e-07	3.42286e-14
	0.1225	0.0875	0.1225	0.0875	2.47401e-08	6.12074e-16
	0.1275	0.0875	0.1275	0.0875	2.62983e-09	6.91601e-18
	-0.1275	0.0925	0.1275	0.0925	3.76581e-10	1.41813e-19
	-0.1225	0.0925	0.1225	0.0925	3.54269e-09	1.25506e-17
	-0.1175	0.0925	0.1175	0.0925	2.64927e-08	7.01861e-16
	-0.1125	0.0925	0.1125	0.0925	1.57843e-07	2.49145e-14
	-0.1075	0.0925	0.1075	0.0925	7.51513e-07	5.64771e-13
	-0.1025	0.0925	0.1025	0.0925	2.87076e-06	8.24125e-12
	-0.0975	0.0925	0.0975	0.0925	8.84659e-06	7.82622e-11
	-0.0925	0.0925	0.0925	0.0925	2.21586e-05	4.91004e-10
	-0.0875	0.0925	0.0875	0.0925	4.55877e-05	2.07823e-09
	-0.0825	0.0925	0.0825	0.0925	7.81683e-05	6.11028e-09
	-0.0775	0.0925	0.0775	0.0925	0.000113967	1.29886e-08
	-0.0725	0.0925	0.0725	0.0925	0.000145049	2.10392e-08
	-0.0675	0.0925	0.0675	0.0925	0.000166371	2.76795e-08
	-0.0625	0.0925	0.0625	0.0925	0.000177929	3.16587e-08
	-0.0575	0.0925	0.0575	0.0925	0.000182878	3.34444e-08
	-0.0525	0.0925	0.0525	0.0925	0.000184553	3.40597e-08
[truncated: 88 more rows]
