# Supplementary material for: Air speed and velocity measurements in a room with a sidewall jet
Source: Data Brief. 2015 Aug 6;5:213–7. doi: 10.1016/j.dib.2015.07.035 (PMC4589826; doi:10.1016/j.dib.2015.07.035)
Supplement: Supplementary file 2 — Supplementary material [file mmc2.xlsx]

## Sheet: LDA Axis X-Y
	LDA measurements results of air velocity components in the jet
	Measured mean and rms Ux- and Uz-velocity in the axis x-y'							Enclosure geometry
	x	y'	Ūx	Ūz	u*x	u*z
	m	m	m/s	m/s	m/s	m/s
	0.25	0.525	0.03228	0.01172	0.02924	0.09102
	0.25	0.4	0.04382	0.01304	0.03226	0.08338
	0.25	0.2	0.04672	0.01704	0.0446	0.1081
	0.25	0.1	0.05228	0.03574	0.08808	0.1454
	0.25	0	5.157	-0.0382	0.2052	0.31712
	0.25	-0.1	0.09982	0.03552	0.16898	0.1936
	0.25	-0.2	0.04048	0.01438	0.04488	0.10342
	0.25	-0.4	0.04356	0.00478	0.04622	0.09352
	0.25	-0.6	0.04838	0.0166	0.05064	0.10114
	0.69	0.525	0.11936	-0.00622	0.03714	0.0922
	0.69	0.4	0.11512	-0.00442	0.0427	0.076
	0.69	0.2	0.1216	0.00312	0.07946	0.1098
	0.69	0.1	0.8034	-0.0244	0.60144	0.4496
	0.69	0	5.06306	-0.03552	0.3889	0.35822
	0.69	-0.1	1.04886	0.00928	0.69362	0.50114
	0.69	-0.2	0.07002	0.01054	0.0747	0.08388
	0.69	-0.4	0.0759	0.00062	0.0738	0.0726
	0.69	-0.6	0.06866	0.00172	0.0704	0.07258
	1.38	0.525	0.15598	-0.01582	0.04462	0.08098
	1.38	0.4	0.1431	-0.00274	0.06352	0.0928		Nozzle
	1.38	0.3	0.20008	-0.01254	0.15018	0.15378
	1.38	0.2	0.46448	-0.01274	0.27932	0.28874
	1.38	0.15	1.10652	0.00846	0.5628	0.43914
	1.38	0.1	1.94754	-0.04356	0.80564	0.53266
	1.38	0.05	3.0312	-0.06006	0.85226	0.5451
	1.38	0	3.13924	-0.05786	0.82926	0.5981
	1.38	-0.05	2.23682	0.08542	0.78248	0.59424
	1.38	-0.1	1.33678	-0.01054	0.7062	0.49994
	1.38	-0.15	0.69308	-0.0372	0.43772	0.3984
	1.38	-0.2	0.3586	0.07224	0.38428	0.29254
	1.38	-0.3	0.06472	-0.01324	0.07744	0.09664
	1.38	-0.4	0.07304	0.00174	0.07366	0.0776
	1.38	-0.5	0.06932	0.02394	0.06746	0.07628
	1.38	-0.6	0.038	0.00142	0.08588	0.0679
	2.07	0.525	0.1694	-0.0042	0.0696	0.0939
	2.07	0.4	0.26862	-0.00164	0.18804	0.16578
	2.07	0.3	0.54352	0.01686	0.3303	0.57342		Location of measurement points
	2.07	0.2	1.00236	-0.00526	0.4639	0.60156
	2.07	0.15	1.26274	-0.04188	0.4903	0.40724
	2.07	0.1	1.81266	-0.01194	0.52956	0.44666
	2.07	0.05	2.03764	-0.0345	0.565	0.4194
	2.07	0	1.98276	-0.0284	0.54546	0.48098
	2.07	-0.05	1.666	0.01628	0.59008	0.40288
	2.07	-0.1	1.35252	0.03188	0.56092	0.47736
	2.07	-0.15	1.02744	-0.00306	0.53468	0.3946
	2.07	-0.2	0.6435	-0.02146	0.3763	0.34056
	2.07	-0.3	0.20062	-0.03194	0.26464	0.37102
	2.07	-0.4	0.04752	-0.02094	0.07864	0.0804
	2.07	-0.5	0.0405	-0.01158	0.07612	0.0782
	2.07	-0.6	0.0314	0.01152	0.06858	0.06678
	2.76	0.525	0.27952	-0.00828	0.17386	0.15788
	2.76	0.4	0.43128	-0.01022	0.23784	0.23564
	2.76	0.3	0.79314	-0.01172	0.3139	0.38488
	2.76	0.2	1.17906	0.0246	0.419	0.4675
	2.76	0.15	1.307	-0.01398	0.41586	0.36878
	2.76	0.1	1.48216	-0.05352	0.45796	0.317
	2.76	0.05	1.476	-0.00898	0.357	0.31056
	2.76	0	1.43778	0.00282	0.41792	0.3409
	2.76	-0.05	1.30734	0.00868	0.4213	0.49076
	2.76	-0.1	1.11574	0.00946	0.45916	0.548
	2.76	-0.15	0.89122	0.06894	0.36146	0.63102
	2.76	-0.2	0.71372	0.0766	0.27288	0.57626
	2.76	-0.3	0.34132	-0.03894	0.24118	0.29492
	2.76	-0.4	0.11978	0.00508	0.17158	0.2513
	2.76	-0.5	0.06106	-0.0123	0.06742	0.09168
	2.76	-0.6	0.04022	-0.01036	0.06418	0.078
	3.45	0.525	0.36186	-0.0105	0.2002	0.15026
	3.45	0.4	0.62194	-0.00524	0.28272	0.21888
	3.45	0.3	0.86504	0.042	0.30486	0.2476
	3.45	0.2	1.04296	-0.00402	0.3229	0.27622
	3.45	0.15	1.13418	0.03486	0.30376	0.25884
	3.45	0.1	1.12682	0.02604	0.34192	0.25336
	3.45	0.05	1.08454	0.02606	0.3417	0.2611
	3.45	0	0.99698	0.02546	0.37594	0.26552
	3.45	-0.05	0.90082	0.02658	0.36766	0.25256
	3.45	-0.1	0.7873	0.0095	0.36226	0.23504
	3.45	-0.15	0.64904	0.01492	0.34602	0.24548
	3.45	-0.2	0.4921	0.00902	0.31772	0.22496
	3.45	-0.3	0.28934	-0.00526	0.21856	0.16978
	3.45	-0.4	0.14862	-0.01764	0.15894	0.13608
	3.45	-0.5	0.0813	-0.0109	0.09488	0.11028
	3.45	-0.6	0.06924	0.00206	0.06772	0.08978
	4.14	0.525	0.49916	-0.0007	0.22676	0.17374
	4.14	0.4	0.66112	0.01944	0.25924	0.19796
	4.14	0.2	0.91932	0.00666	0.27698	0.22334
	4.14	0.1	0.93806	0.05556	0.28156	0.2097
	4.14	0	0.81588	0.02548	0.2974	0.20848
	4.14	-0.1	0.6001	0.07392	0.3261	0.20292
	4.14	-0.2	0.45724	0.0313	0.2775	0.19334
	4.14	-0.4	0.17642	0.0233	0.14972	0.11522
	4.14	-0.6	0.09762	0.0124	0.0816	0.1113
	4.83	0.525	0.4637	0.01042	0.23538	0.16176
	4.83	0.4	0.6301	0.00158	0.24412	0.17506
	4.83	0.2	0.79558	0.01806	0.22106	0.1746
	4.83	0.1	0.76879	0.01232	0.26398	0.18764
	4.83	0	0.68527	0.008	0.27762	0.1839
	4.83	-0.1	0.5414	-0.00288	0.26434	0.1683
	4.83	-0.2	0.420835	-0.00368	0.22946	0.15276
	4.83	-0.4	0.22477	-0.00468	0.16254	0.12356
	4.83	-0.6	0.11542	-0.00776	0.09314	0.09468
	5.52	0.525	0.1399	0.02386	0.30318	0.17408
	5.52	0.4	0.40122	0.03862	0.23386	0.18022
	5.52	0.2	0.59238	0.05798	0.21362	0.1555
	5.52	0.1	0.58822	0.06092	0.21794	0.17812
	5.52	0	0.54704	0.0776	0.2163	0.1753
	5.52	-0.1	0.47114	0.08574	0.23186	0.15282
	5.52	-0.2	0.38706	0.07078	0.19778	0.177
	5.52	-0.4	0.21178	0.03128	0.16286	0.11944
	5.52	-0.6	0.1119	0.04678	0.1166	0.11616
	5.75	0.525	0.08682	0.02742	0.26784	0.1976
	5.75	0.4	0.32232	0.04646	0.21402	0.17904
	5.75	0.2	0.42096	0.04428	0.18988	0.1562
	5.75	0.1	0.42794	0.06312	0.18508	0.17318
	5.75	0	0.40438	0.07484	0.18206	0.19988
	5.75	-0.1	0.3607	0.08186	0.18784	0.1814
	5.75	-0.2	0.30304	0.07422	0.18572	0.16126
	5.75	-0.4	0.2056	0.03994	0.16432	0.15102
	5.75	-0.6	0.11666	0.03598	0.12722	0.11918

## Sheet: LDA Axis X-Z
	LDA measurements results of air velocity components in the jet
	Measured mean and rms Ux- and Uz-velocity in the axis x-z							Enclosure geometry
	x	z	Ūx	Ūz	u*x	u*z
	m	m	m/s	m/s	m/s	m/s
	0.69	0.6	0.04988	0.01096	0.064	0.0529
	0.69	0.4	0.06682	0.02502	0.06578	0.0519
	0.69	0.2	0.09236	0.04942	0.09264	0.07714
	0.69	0.1	0.989	0.0612	0.63398	0.44744
	0.69	0	5.06306	-0.02552	0.3889	0.35822
	0.69	-0.1	3.14286	0.04644	0.57276	0.6045
	0.69	-0.2	0.33281	-0.04668	0.3285	0.2538
	0.69	-0.4	0.0631	-0.05024	0.06458	0.05194
	0.69	-0.6	0.04954	-0.03386	0.0627	0.05232
	1.38	0.6	0.0591	-0.01114	0.07	0.05426
	1.38	0.5	0.0647	0.01028	0.07296	0.05106
	1.38	0.4	0.06604	0.01662	0.07684	0.0544
	1.38	0.3	0.09034	0.0327	0.1021	0.08376
	1.38	0.2	0.48376	0.00937	0.37774	0.43454
	1.38	0.15	1.0852	-0.03308	0.56632	0.47862
	1.38	0.1	1.85412	0.00242	0.75468	0.4382
	1.38	0.05	2.5926	-0.02344	0.88078	0.59224
	1.38	0	3.13924	-0.05786	0.82926	0.5981
	1.38	-0.05	3.05846	0.04878	0.78494	0.51794
	1.38	-0.1	2.29552	0.01842	0.71394	0.51
	1.38	-0.15	1.4458	-0.0562	0.61296	0.46658		Nozzle
	1.38	-0.2	0.91682	0.00304	0.54678	0.37022
	1.38	-0.3	0.16496	-0.04498	0.17964	0.15114
	1.38	-0.4	0.07518	-0.03298	0.07816	0.06254
	1.38	-0.5	0.06474	-0.01356	0.07142	0.05642
	1.38	-0.6	0.05502	-0.00676	0.07024	0.05594
	2.07	0.6	0.05958	-0.00734	0.07336	0.06184
	2.07	0.5	0.06384	0.01278	0.08424	0.06702
	2.07	0.4	0.09596	0.01486	0.1228	0.10644
	2.07	0.3	0.30202	-0.01096	0.33546	0.43318
	2.07	0.2	0.6919	-0.00636	0.4306	0.51936
	2.07	0.15	0.96994	-0.01062	0.46736	0.48642
	2.07	0.1	1.29498	0.03334	0.60406	0.39368
	2.07	0.05	1.66464	-0.00228	0.68402	0.50726
	2.07	0	1.98276	-0.0284	0.54546	0.48098
	2.07	-0.05	1.93236	-0.0187	0.59218	0.46146
	2.07	-0.1	1.70452	0.02612	0.4761	0.51328
	2.07	-0.15	1.32854	-0.0102	0.50514	0.35474
	2.07	-0.2	0.97866	0.05234	0.43674	0.37304		Location of measurement points
	2.07	-0.3	0.44156	-0.01852	0.29954	0.35988
	2.07	-0.4	0.14784	0.00372	0.17092	0.13264
	2.07	-0.5	0.05888	-0.00116	0.09094	0.07814
	2.07	-0.6	0.05318	0.00434	0.07686	0.06346
	2.76	0.6	0.07006	0.00334	0.0881	0.08248
	2.76	0.5	0.1006	0.01018	0.12062	0.10904
	2.76	0.4	0.22668	0.02408	0.29126	0.17892
	2.76	0.3	0.46312	-0.00754	0.33324	0.25926
	2.76	0.2	0.75538	-0.00344	0.36376	0.21218
	2.76	0.15	0.97588	-0.0013	0.28978	0.4028
	2.76	0.1	1.18818	-0.03608	0.44998	0.31928
	2.76	0.05	1.35306	-0.04074	0.43246	0.28604
	2.76	0	1.43778	0.00282	0.41792	0.3409
	2.76	-0.05	1.41186	0.0417	0.43242	0.3354
	2.76	-0.1	1.28718	0.00996	0.43522	0.29392
	2.76	-0.15	1.11638	0.009202	0.43858	0.30248
	2.76	-0.2	0.90954	0.01592	0.35202	0.29278
	2.76	-0.3	0.58522	0.01682	0.34648	0.26112
	2.76	-0.4	0.25174	0.00242	0.2496	0.2479
	2.76	-0.5	0.12988	0.04452	0.2465	0.18966
	2.76	-0.6	0.07184	-0.00486	0.09222	0.08462
	3.45	0.6	0.1358	0.01002	0.12884	0.11358
	3.45	0.5	0.1934	-0.00132	0.16756	0.13854
	3.45	0.4	0.30196	0.00466	0.23602	0.17962
	3.45	0.3	0.46674	-0.00252	0.2891	0.20408
	3.45	0.2	0.70678	0.00156	0.33422	0.23952
	3.45	0.15	0.81952	0.0001	0.3581	0.25108
	3.45	0.1	0.91802	0.0123	0.36248	0.25384
	3.45	0.05	0.9737	0.01378	0.35438	0.26166
	3.45	0	0.99698	0.02546	0.37594	0.26552
	3.45	-0.05	0.99048	0.03334	0.35618	0.2644
	3.45	-0.1	0.9525	0.0322	0.36372	0.261
	3.45	-0.15	0.88114	0.03876	0.36456	0.256
	3.45	-0.2	0.80785	0.04288	0.35194	0.25684
	3.45	-0.3	0.57916	0.04254	0.31704	0.23296
	3.45	-0.4	0.37592	0.02484	0.25356	0.1974
	3.45	-0.5	0.22186	0.01188	0.1939	0.15048
	3.45	-0.6	0.13874	-0.00326	0.1381	0.12336
	4.14	0.6	0.16568	0.02058	0.14628	0.1283
	4.14	0.4	0.36662	0.004	0.22844	0.17266
	4.14	0.2	0.64822	0.0063	0.32242	0.20672
	4.14	0.1	0.75392	0.01654	0.31072	0.21876
	4.14	0	0.81588	0.02548	0.2974	0.20848
	4.14	-0.1	0.79116	0.02328	0.31204	0.2263
	4.14	-0.2	0.6835	0.03046	0.3044	0.21686
	4.14	-0.4	0.39024	-0.00054	0.2497	0.17858
	4.14	-0.6	0.19088	0.00884	0.15088	0.13428
	4.83	0.6	0.15406	-0.0076	0.16106	0.12632
	4.83	0.4	0.35724	-0.03478	0.2191	0.16476
	4.83	0.2	0.55926	0.00114	0.24968	0.1767
	4.83	0.1	0.65444	0.0012	0.27488	0.1861
	4.83	0	0.68527	0.008	0.27762	0.1839
	4.83	-0.1	0.65146	0.02516	0.26346	0.17944
	4.83	-0.2	0.58116	0.03078	0.25486	0.1868
	4.83	-0.4	0.37434	0.02992	0.22788	0.1614
	4.83	-0.6	0.18716	-0.00266	0.16672	0.129
	5.52	0.6	0.20222	-0.0383	0.1737	0.1406
	5.52	0.4	0.33368	-0.01504	0.19448	0.15492
	5.52	0.2	0.47848	-0.01078	0.2178	0.15056
	5.52	0.1	0.51382	0.02682	0.24594	0.16876
	5.52	0	0.54704	0.0276	0.2163	0.1753
	5.52	-0.1	0.53256	0.03252	0.21264	0.06242
	5.52	-0.2	0.47506	0.02908	0.26626	0.06896
	5.52	-0.4	0.3244	0.03634	0.19098	0.14982
	5.52	-0.6	0.19426	0.02012	0.17244	0.13924

## Sheet: LVTA occ. zone
	LVTA measurements of the air speed in the occupied zone
	Measured speed in occupied zone							Enclosure geometry
	x	y	z		w*
	m	m	m	m/s	m/s
	0.5	0.1	-2.5	0.1516	0.0636
	0.5	0.342857	-2.5	0.1914	0.0638
	0.5	0.585714	-2.5	0.183	0.0628
	0.5	0.828571	-2.5	0.1638	0.0516
	0.5	1.07143	-2.5	0.1426	0.0462
	0.5	1.31429	-2.5	0.1312	0.0474
	0.5	1.55714	-2.5	0.1188	0.0448
	0.5	1.8	-2.5	0.1004	0.0324
	1.75	0.1	-2.5	0.248	0.0746
	1.75	0.342857	-2.5	0.2586	0.0722
	1.75	0.585714	-2.5	0.232	0.0786
	1.75	0.828571	-2.5	0.1748	0.0644
	1.75	1.07143	-2.5	0.1158	0.0518
	1.75	1.31429	-2.5	0.0828	0.0454
	1.75	1.55714	-2.5	0.0718	0.0326
	1.75	1.8	-2.5	0.0714	0.0244
	3	0.1	-2.5	0.2758	0.0712
	3	0.342857	-2.5	0.2856	0.0708
	3	0.585714	-2.5	0.2762	0.0728
	3	0.828571	-2.5	0.2374	0.0702			Coordinate axis
	3	1.07143	-2.5	0.1688	0.0694
	3	1.31429	-2.5	0.127	0.0636
	3	1.55714	-2.5	0.1164	0.047
	3	1.8	-2.5	0.1078	0.0338
	4.25	0.1	-2.5	0.2904	0.0562
	4.25	0.342857	-2.5	0.2884	0.0652
	4.25	0.585714	-2.5	0.2742	0.07
	4.25	0.828571	-2.5	0.2336	0.0602
	4.25	1.07143	-2.5	0.2116	0.0714
	4.25	1.31429	-2.5	0.1926	0.0868
	4.25	1.55714	-2.5	0.1648	0.077
	4.25	1.8	-2.5	0.1246	0.0522
	5.5	0.1	-2.5	0.276	0.054
	5.5	0.342857	-2.5	0.241	0.075
	5.5	0.585714	-2.5	0.1532	0.0736
	5.5	0.828571	-2.5	0.1176	0.0512
	5.5	1.07143	-2.5	0.106	0.0474
	5.5	1.31429	-2.5	0.1114	0.0498
	5.5	1.55714	-2.5	0.114	0.0418
	5.5	1.8	-2.5	0.1198	0.0334
	0.5	0.1	-1.25	0.0902	0.0312
	0.5	0.342857	-1.25	0.1046	0.0406			Location of measurement points
	0.5	0.585714	-1.25	0.1192	0.0528
	0.5	0.828571	-1.25	0.1354	0.0426
	0.5	1.07143	-1.25	0.1472	0.047
	0.5	1.31429	-1.25	0.146	0.0448
	0.5	1.55714	-1.25	0.14	0.0418
	0.5	1.8	-1.25	0.1246	0.0326
	1.75	0.1	-1.25	0.1334	0.052
	1.75	0.342857	-1.25	0.1464	0.0526
	1.75	0.585714	-1.25	0.1584	0.0588
	1.75	0.828571	-1.25	0.1784	0.0532
	1.75	1.07143	-1.25	0.181	0.0532
	1.75	1.31429	-1.25	0.1644	0.0608
	1.75	1.55714	-1.25	0.1274	0.0538
	1.75	1.8	-1.25	0.0948	0.0346
	3	0.1	-1.25	0.1954	0.068
	3	0.342857	-1.25	0.1514	0.0562
	3	0.585714	-1.25	0.1404	0.0588
	3	0.828571	-1.25	0.1592	0.0486
	3	1.07143	-1.25	0.1766	0.0506
	3	1.31429	-1.25	0.158	0.052
	3	1.55714	-1.25	0.1292	0.0412
	3	1.8	-1.25	0.1042	0.0254
	4.25	0.1	-1.25	0.2878	0.0728
	4.25	0.342857	-1.25	0.1314	0.0478
	4.25	0.585714	-1.25	0.0938	0.042
	4.25	0.828571	-1.25	0.1046	0.0394
	4.25	1.07143	-1.25	0.1222	0.0456
	4.25	1.31429	-1.25	0.12	0.043
	4.25	1.55714	-1.25	0.116	0.038
	4.25	1.8	-1.25	0.1144	0.0328
	5.5	0.1	-1.25	0.3146	0.0724
	5.5	0.342857	-1.25	0.1244	0.0608
	5.5	0.585714	-1.25	0.0998	0.052
	5.5	0.828571	-1.25	0.096	0.0356
	5.5	1.07143	-1.25	0.1044	0.0408
	5.5	1.31429	-1.25	0.1168	0.0428
	5.5	1.55714	-1.25	0.125	0.044
	5.5	1.8	-1.25	0.1288	0.0364
	0.5	0.1	0	0.1014	0.0406
	0.5	0.342857	0	0.1014	0.045
	0.5	0.585714	0	0.0974	0.0436
	0.5	0.828571	0	0.1008	0.0382
	0.5	1.07143	0	0.1072	0.0374
	0.5	1.31429	0	0.116	0.0402
	0.5	1.55714	0	0.124	0.039
	0.5	1.8	0	0.1236	0.0282
	1.75	0.1	0	0.0822	0.0392
	1.75	0.342857	0	0.0774	0.0332
	1.75	0.585714	0	0.0816	0.036
	1.75	0.828571	0	0.0884	0.033
	1.75	1.07143	0	0.0908	0.034
	1.75	1.31429	0	0.0968	0.0366
	1.75	1.55714	0	0.1016	0.0344
	1.75	1.8	0	0.1038	0.0246
	3	0.1	0	0.0678	0.0316
	3	0.342857	0	0.0728	0.0282
	3	0.585714	0	0.0754	0.0314
	3	0.828571	0	0.0746	0.0264
	3	1.07143	0	0.0764	0.0254
	3	1.31429	0	0.0804	0.0274
	3	1.55714	0	0.085	0.029
	3	1.8	0	0.1164	0.0354
	4.25	0.1	0	0.1768	0.037
	4.25	0.342857	0	0.1214	0.0442
	4.25	0.585714	0	0.0868	0.0458
	4.25	0.828571	0	0.0692	0.0306
	4.25	1.07143	0	0.07	0.0248
	4.25	1.31429	0	0.0826	0.0264
	4.25	1.55714	0	0.1088	0.0438
	4.25	1.8	0	0.2222	0.0922
	5.5	0.1	0	0.3186	0.0716
	5.5	0.342857	0	0.0936	0.048
	5.5	0.585714	0	0.0804	0.0374
	5.5	0.828571	0	0.0868	0.0298
	5.5	1.07143	0	0.1004	0.0388
	5.5	1.31429	0	0.1272	0.06
	5.5	1.55714	0	0.1888	0.0978
	5.5	1.8	0	0.2828	0.1078
	0.5	0.1	1.25	0.079	0.0284
	0.5	0.342857	1.25	0.095	0.0438
	0.5	0.585714	1.25	0.1286	0.057
	0.5	0.828571	1.25	0.1376	0.044
	0.5	1.07143	1.25	0.127	0.0414
	0.5	1.31429	1.25	0.116	0.0448
	0.5	1.55714	1.25	0.1052	0.038
	0.5	1.8	1.25	0.0914	0.0266
	1.75	0.1	1.25	0.1046	0.0474
	1.75	0.342857	1.25	0.1438	0.055
	1.75	0.585714	1.25	0.1674	0.0632
	1.75	0.828571	1.25	0.1616	0.047
	1.75	1.07143	1.25	0.1462	0.0494
	1.75	1.31429	1.25	0.1194	0.056
	1.75	1.55714	1.25	0.0934	0.0452
	1.75	1.8	1.25	0.0748	0.0302
	3	0.1	1.25	0.0866	0.0382
	3	0.342857	1.25	0.1118	0.042
	3	0.585714	1.25	0.1334	0.0554
	3	0.828571	1.25	0.143	0.0402
	3	1.07143	1.25	0.1528	0.0474
	3	1.31429	1.25	0.1446	0.0484
	3	1.55714	1.25	0.1244	0.0426
	3	1.8	1.25	0.0996	0.0302
	4.25	0.1	1.25	0.1932	0.0524
	4.25	0.342857	1.25	0.168	0.0564
	4.25	0.585714	1.25	0.1222	0.0542
	4.25	0.828571	1.25	0.1072	0.0372
	4.25	1.07143	1.25	0.1068	0.0382
	4.25	1.31429	1.25	0.0938	0.0392
	4.25	1.55714	1.25	0.0956	0.04
	4.25	1.8	1.25	0.1038	0.035
	5.5	0.1	1.25	0.3388	0.0658
	5.5	0.342857	1.25	0.133	0.0646
	5.5	0.585714	1.25	0.0918	0.0502
	5.5	0.828571	1.25	0.0994	0.0376
	5.5	1.07143	1.25	0.1104	0.0418
	5.5	1.31429	1.25	0.1272	0.0492
	5.5	1.55714	1.25	0.136	0.0454
	5.5	1.8	1.25	0.135	0.037
	0.5	0.1	2.5	0.1546	0.059
	0.5	0.342857	2.5	0.1982	0.0508
	0.5	0.585714	2.5	0.179	0.0566
	0.5	0.828571	2.5	0.1694	0.0458
	0.5	1.07143	2.5	0.1598	0.049
	0.5	1.31429	2.5	0.1488	0.0404
	0.5	1.55714	2.5	0.135	0.0382
	0.5	1.8	2.5	0.1158	0.025
	1.75	0.1	2.5	0.2516	0.0672
	1.75	0.342857	2.5	0.243	0.0578
	1.75	0.585714	2.5	0.2072	0.0674
	1.75	0.828571	2.5	0.1502	0.0604
	1.75	1.07143	2.5	0.098	0.0452
	1.75	1.31429	2.5	0.0768	0.0292
	1.75	1.55714	2.5	0.0806	0.0288
	1.75	1.8	2.5	0.0858	0.0254
	3	0.1	2.5	0.2528	0.0664
	3	0.342857	2.5	0.2468	0.061
	3	0.585714	2.5	0.236	0.0646
	3	0.828571	2.5	0.2146	0.0692
	3	1.07143	2.5	0.1706	0.07
	3	1.31429	2.5	0.137	0.0558
	3	1.55714	2.5	0.1328	0.0504
	3	1.8	2.5	0.123	0.0372
	4.25	0.1	2.5	0.2938	0.0594
	4.25	0.342857	2.5	0.271	0.056
	4.25	0.585714	2.5	0.2422	0.0674
	4.25	0.828571	2.5	0.217	0.0638
	4.25	1.07143	2.5	0.2078	0.0764
	4.25	1.31429	2.5	0.191	0.0828
	4.25	1.55714	2.5	0.154	0.0756
	4.25	1.8	2.5	0.1168	0.0404
	5.5	0.1	2.5	0.2646	0.0552
	5.5	0.342857	2.5	0.2204	0.0686
	5.5	0.585714	2.5	0.153	0.0766
	5.5	0.828571	2.5	0.1122	0.0484
	5.5	1.07143	2.5	0.104	0.049
	5.5	1.31429	2.5	0.1086	0.0424
	5.5	1.55714	2.5	0.1138	0.0404
	5.5	1.8	2.5	0.1186	0.0318
